# Supplementary material for: Neural oscillations in the primate caudate nucleus correlate with different preparatory states for temporal production
Source: Commun Biol. 2019 Mar 14;2:102. doi: 10.1038/s42003-019-0345-2 (PMC6418172; doi:10.1038/s42003-019-0345-2)
Supplement: Supplementary file 4 — Supplementary Data 1 [file 42003_2019_345_MOESM4_ESM.xlsx]

## Sheet: FIG1
c
	MonkeyG			MonkeyB			MonkeyF
Time(ms)	Short	Medium	Long	Short	Medium	Long	Short	Medium	Long
0	0	0	0	0	0	0	0	0	0
50	0	0	0	0	0	0	0	0	0
100	0	0	0	0	0	0	0	0	0
150	0	0	0	0	0	0	0	0	0
200	0	0	0	0	0	0	0	0	0
250	0.00264317	0	0	0.00345543	0	0	0	0	0
300	0.0440529	0	0	0.024188	0	0	0.00065445	0	0
350	0.23348	0	0	0.0836213	0	0	0.0078534	0	0
400	0.322467	0	0	0.250864	0	0	0.102094	0	0
450	0.203524	0	0	0.274361	0	0	0.251963	0	0
500	0.0977974	0	0	0.163787	0	0	0.275524	0	0
550	0.0493392	0	0	0.0960608	0	0	0.19699	0	0
600	0.0220264	0.0021254	0	0.0469938	0	0	0.106021	0	0
650	0.0123348	0.0042508	0	0.032481	0.00136799	0	0.0379581	0.00135135	0
700	0.00881057	0.0063762	0	0.016586	0.00136799	0	0.0124346	0	0
750	0.00264317	0.0021254	0	0.00760194	0.00341997	0	0.00850785	0.000675676	0
800	0.000881057	0.00850159	0	0	0.0102599	0	0	0.0027027	0
850	0	0.0127524	0	0	0.0102599	0	0	0.0027027	0
900	0	0.0329437	0	0	0.0205198	0	0	0.00810811	0
950	0	0.0563231	0	0	0.0383037	0	0	0.0121622	0
1000	0	0.107333	0	0	0.0581395	0	0	0.0175676	0
1050	0	0.12221	0	0	0.0731874	0	0	0.0648649	0
1100	0	0.151966	0	0	0.0998632	0	0	0.0939189	0
1150	0	0.144527	0	0	0.112175	0	0	0.119595	0
1200	0	0.12221	0	0	0.110123	0	0	0.137162	0
1250	0	0.0860786	0	0	0.105335	0	0	0.112838	0
1300	0	0.0563231	0	0	0.0861833	0	0	0.111486	0
1350	0	0.0414453	0.00174064	0	0.0683995	0	0	0.0858108	0
1400	0	0.0180659	0	0	0.0608755	0.00068306	0	0.0574324	0.000632911
1450	0	0.0127524	0.000870322	0	0.0533516	0	0	0.0587838	0
1500	0	0.00743889	0.000870322	0	0.0355677	0	0	0.0439189	0.000632911
1550	0	0.0031881	0.00174064	0	0.0225718	0	0	0.0344595	0.000632911
1600	0	0.0010627	0.00174064	0	0.0170999	0.00068306	0	0.0175676	0.00126582
1650	0	0	0.000870322	0	0.0116279	0.00136612	0	0.0168919	0.00126582
1700	0	0	0.0078329	0	0	0.00136612	0	0	0.00189873
1750	0	0	0.00522193	0	0	0.00136612	0	0	0.00316456
1800	0	0	0.0113142	0	0	0.00068306	0	0	0.00759494
1850	0	0	0.0147955	0	0	0.00273224	0	0	0.00822785
1900	0	0	0.0165361	0	0	0.0102459	0	0	0.0113924
1950	0	0	0.0382942	0	0	0.0157104	0	0	0.0170886
2000	0	0	0.0452567	0	0	0.0157104	0	0	0.0139241
2050	0	0	0.0600522	0	0	0.0239071	0	0	0.0259494
2100	0	0	0.0713664	0	0	0.0300546	0	0	0.0310127
2150	0	0	0.0852916	0	0	0.0416667	0	0	0.0443038
2200	0	0	0.106179	0	0	0.0539617	0	0	0.0481013
2250	0	0	0.10705	0	0	0.0430328	0	0	0.0620253
2300	0	0	0.0931245	0	0	0.0730874	0	0	0.0664557
2350	0	0	0.0948651	0	0	0.0730874	0	0	0.0664557
2400	0	0	0.0748477	0	0	0.079918	0	0	0.0803797
2450	0	0	0.0574413	0	0	0.0812842	0	0	0.0677215
2500	0	0	0.0382942	0	0	0.0765027	0	0	0.0556962
2550	0	0	0.02698	0	0	0.0724044	0	0	0.071519
2600	0	0	0.0156658	0	0	0.0546448	0	0	0.0468354
2650	0	0	0.0121845	0	0	0.0512295	0	0	0.0474684
2700	0	0	0.00522193	0	0	0.0512295	0	0	0.0436709
2750	0	0	0.00261097	0	0	0.0389344	0	0	0.0417722
2800	0	0	0	0	0	0.0293716	0	0	0.0291139
2850	0	0	0.000870322	0	0	0.0198087	0	0	0.0297468
2900	0	0	0	0	0	0.0177596	0	0	0.0227848
2950	0	0	0	0	0	0.0143443	0	0	0.0101266
3000	0	0	0.000870322	0	0	0.0102459	0	0	0.0164557
3050	0	0	0	0	0	0.00614754	0	0	0.0132911
3100	0	0	0	0	0	0.00478142	0	0	0.00886076
3150	0	0	0	0	0	0.00204918	0	0	0.00253165
3200	0	0	0	0	0	0	0	0	0
3250	0	0	0	0	0	0	0	0	0
3300	0	0	0	0	0	0	0	0	0
3350	0	0	0	0	0	0	0	0	0
3400	0	0	0	0	0	0	0	0	0
3450	0	0	0	0	0	0	0	0	0
3500	0	0	0	0	0	0	0	0	0
3550	0	0	0	0	0	0	0	0	0
3600	0	0	0	0	0	0	0	0	0
3650	0	0	0	0	0	0	0	0	0
3700	0	0	0	0	0	0	0	0	0

## Sheet: FIG2
a														b
	MonkeyG				MonkeyB				MonkeyF
Time(ms)	Short	Medium	Long	Conv	Short	Medium	Long	Conv	Short	Medium	Long	Conv			Short	Medium	Long	Conv
0	0.618863	0.406108	-0.476436	1.04817	1.01692	0.692768	1.16638	2.56799	0.679777	-2.17595	0.719227	-2.26655		ALL	0.837666	0.419283	0.151946	0.383973
1	0.52769	0.400461	-0.526399	1.13367	0.778291	0.722241	1.41539	2.29902	0.826973	-1.94363	0.712305	-2.08022		MonkeyG	0.75575	0.307542	0.253938	0.565546
2	0.492378	0.345106	-0.487989	1.29316	0.579478	0.678007	1.6897	2.0446	0.935637	-1.80547	0.424861	-1.71106		MonkeyB	0.741888	0.551959	0.184864	0.454184
3	0.458896	0.305455	-0.362552	1.45663	0.43631	0.576089	1.8247	1.77139	0.845211	-1.61277	0.203905	-1.47403		MonkeyF	1	0.377396	0.0361579	0.166235
4	0.409222	0.311091	-0.256765	1.56024	0.307744	0.505625	1.77825	1.65664	0.758964	-1.51835	0.122415	-1.40508
5	0.308854	0.433247	-0.134921	1.50594	0.276306	0.359588	1.8398	1.76016	0.653665	-1.46477	-0.111815	-1.07183
6	0.198673	0.602586	-0.0934528	1.31872	0.232734	0.347906	2.08276	2.00271	0.461305	-1.24458	-0.425566	-0.589608
7	0.109036	0.751444	-0.151135	1.04908	0.134498	0.361776	2.31328	2.24432	0.125989	-0.950344	-0.638403	-0.628896
8	0.076886	0.901218	-0.314196	0.723212	-0.00199267	0.504225	2.49133	2.3452	0.0080674	-0.972624	-0.749491	-0.614239
9	0.0630662	1.02188	-0.540472	0.448725	-0.251067	0.524891	2.65385	2.40759	-0.0124814	-1.21439	-0.605242	-0.596635
10	0.0448087	1.1907	-0.786594	0.284529	-0.555535	0.45697	2.83416	2.30462	-0.0486164	-1.33299	-0.541351	-0.489518
11	-0.0193227	1.33305	-1.01721	0.259968	-0.90674	0.305735	2.95981	2.04333	-0.195	-1.29094	-0.39416	-0.361791
12	-0.115172	1.45683	-1.1757	0.316376	-1.09137	0.113844	2.97575	1.81084	0.0239938	-1.41984	-0.426751	-0.34455
13	-0.236692	1.55703	-1.17417	0.385849	-1.16906	-0.197848	2.85413	1.70877	0.0415129	-1.57137	-0.40422	-0.289651
14	-0.339893	1.56497	-1.07085	0.416468	-1.06762	-0.440656	2.52254	1.57377	-0.0697304	-1.79155	-0.545754	-0.0477827
15	-0.352321	1.46467	-0.951114	0.461304	-1.01706	-0.594625	2.05717	1.55347	-0.024977	-1.73408	-0.722713	-0.187057
16	-0.367707	1.2846	-0.89067	0.575889	-0.922859	-0.578062	1.74464	1.79559	-0.0296963	-1.65101	-0.878783	-0.493471
17	-0.460095	1.06289	-0.883304	0.728648	-0.960344	-0.550781	1.68981	1.96052	-0.129931	-1.60034	-1.08203	-0.532947
18	-0.582344	0.865362	-0.937289	0.849267	-1.04438	-0.344828	1.79913	2.04598	-0.333764	-1.31416	-1.34553	-0.450525
19	-0.714374	0.689416	-0.991018	0.901024	-1.24972	-0.0750702	1.98708	2.00467	-0.220444	-1.10049	-1.38298	-0.592631
20	-0.790783	0.606966	-1.13031	0.911377	-1.43641	0.0868128	2.29116	1.9055	0.0448889	-0.835034	-1.27311	-0.602213
21	-0.831221	0.550929	-1.30157	0.889386	-1.68812	0.157577	2.66422	1.67596	0.338515	-0.517982	-1.21832	-0.682568
22	-0.843355	0.52952	-1.54325	0.857921	-1.84992	0.189552	2.98755	1.52814	0.31651	-0.511719	-1.02802	-1.00839
23	-0.827052	0.403914	-1.87093	0.856664	-1.89982	0.181111	3.06837	1.2745	0.153951	-0.446201	-0.962871	-1.03313
24	-0.822129	0.239724	-2.142	0.928585	-1.74263	0.0946632	2.93125	1.0209	0.271751	-0.456	-0.796897	-0.748852
25	-0.876631	0.0926093	-2.24854	1.05262	-1.64649	-0.0101772	2.59033	0.93846	0.413813	-0.422275	-0.891284	-0.645456
26	-0.974539	0.0367851	-2.18356	1.16208	-1.58891	-0.110446	2.32521	1.07199	0.595917	-0.266113	-0.974909	-0.451099
27	-1.06539	0.0848479	-2.02293	1.31147	-1.51336	-0.135488	2.04164	1.18392	0.516512	0.00412031	-0.97888	-0.163853
28	-1.12106	0.153527	-1.88486	1.48356	-1.42777	-0.118404	1.87025	1.27514	0.645404	0.0233033	-0.957893	0.0273977
29	-1.13104	0.195459	-1.77478	1.5924	-1.36063	-0.0163973	1.67504	1.14283	0.518213	0.0287866	-0.831934	-0.0220379
30	-1.0448	0.230344	-1.72956	1.59511	-1.29972	0.118155	1.66139	0.959939	0.571977	0.345397	-0.662462	-0.0828452
31	-0.889223	0.261245	-1.72825	1.50663	-1.15311	0.337432	1.70823	0.712801	0.56362	0.76949	-0.540592	0.0427913
32	-0.701629	0.328354	-1.80474	1.36471	-0.946667	0.320927	1.74005	0.710847	0.388721	0.845033	-0.187321	0.20541
33	-0.564828	0.473857	-1.94971	1.2272	-0.69302	0.211203	1.48475	0.849285	0.27441	0.662233	-0.0273366	0.13238
34	-0.556882	0.629037	-2.11704	1.10847	-0.488781	0.00360833	1.13437	1.1037	0.467662	0.593805	-0.146472	0.0339823
35	-0.596786	0.766899	-2.31466	1.10879	-0.370384	-0.182983	0.734362	1.34966	0.510161	0.368361	-0.21568	0.404645
36	-0.64455	0.864796	-2.49482	1.24454	-0.293739	-0.402498	0.319687	1.61402	0.392933	0.293429	-0.278009	0.583573
37	-0.659503	0.960439	-2.61506	1.48742	-0.160757	-0.418075	-0.15514	1.6303	0.474841	0.408278	-0.411679	0.766281
38	-0.638775	1.12895	-2.67207	1.78175	0.0976061	-0.375304	-0.515322	1.48965	0.522722	0.254992	-0.58294	0.647012
39	-0.595004	1.23681	-2.64734	2.09472	0.425251	-0.305492	-0.507145	1.13949	0.459095	-0.206181	-0.395721	0.387719
40	-0.575516	1.26846	-2.59041	2.41014	0.673441	-0.24493	-0.178546	0.822138	0.334899	-0.600984	0.0336312	0.083894
41	-0.598176	1.21648	-2.46032	2.59945	0.839007	-0.186796	0.216788	0.546166	0.312392	-0.781474	0.175282	-0.24381
42	-0.618451	1.04253	-2.27572	2.63396	0.962044	-0.147905	0.558558	0.388397	0.414809	-0.58727	0.401941	-0.340977
43	-0.565506	0.832184	-2.05939	2.50633	1.16024	-0.211207	0.679667	0.243792	0.467452	-0.448318	0.268369	-0.519501
44	-0.448122	0.608036	-1.89403	2.32215	1.30228	-0.163726	0.630204	0.318664	0.338181	-0.667172	0.368499	-0.684724
45	-0.270666	0.427602	-1.77445	2.08151	1.60689	-0.156161	0.491429	0.482121	0.276671	-0.963526	0.520064	-0.871831
46	-0.112584	0.304479	-1.72791	1.85087	1.95876	-0.0464867	0.363638	0.776528	0.221927	-1.19299	0.655197	-0.810195
47	0.0131931	0.218234	-1.70764	1.59974	2.31748	0.200931	0.30889	0.990288	0.0257389	-1.3328	0.695095	-0.717775
48	0.0170567	0.16466	-1.68078	1.33883	2.47254	0.621269	0.425242	1.04547	-0.144666	-1.52877	0.657566	-0.474548
49	-0.0573123	0.0942819	-1.66968	1.06048	2.68599	0.996096	0.501129	0.805373	-0.47121	-1.5976	0.839947	-0.304943
50	-0.130058	-0.0181158	-1.61814	0.817365	2.69496	1.19484	0.557625	0.380396	-1.02895	-1.60741	0.837097	-0.151335
51	-0.165853	-0.232583	-1.57852	0.632248	2.60959	1.1685	0.572429	-0.13205	-1.4138	-1.44226	0.953509	0.0754292
52	-0.166016	-0.515394	-1.49315	0.494204	2.33822	0.990184	0.677434	-0.519295	-1.48558	-1.31484	1.14544	0.115144
53	-0.149917	-0.768032	-1.44579	0.362614	2.12992	0.70969	0.66486	-0.944936	-1.54117	-1.32734	1.20451	0.0543716
54	-0.15312	-0.940061	-1.41367	0.191659	1.86603	0.520525	0.47038	-1.10207	-1.59665	-1.15892	1.33951	0.191603
55	-0.201479	-1.06651	-1.38532	0.0215493	1.57456	0.409415	0.100296	-1.09211	-1.66342	-1.24468	1.02638	0.107709
56	-0.302518	-1.18324	-1.36007	-0.185784	1.34612	0.338563	-0.154087	-1.13237	-1.5914	-1.09038	0.823654	-0.0576419
57	-0.480418	-1.33373	-1.3431	-0.386096	1.24642	0.283598	-0.303403	-1.27752	-1.5342	-0.564104	0.493444	-0.238096
58	-0.754981	-1.47396	-1.30221	-0.529869	1.34022	0.321649	-0.202623	-1.44277	-1.44078	-0.294798	0.121563	-0.378282
59	-1.06981	-1.59088	-1.29275	-0.594643	1.44096	0.265862	-0.0139113	-1.69926	-1.36877	-0.363723	0.0949906	-0.240172
60	-1.41656	-1.70543	-1.30627	-0.661791	1.61828	0.255772	0.234252	-1.93087	-1.32707	-0.114626	0.109536	-0.146913
61	-1.74198	-1.82847	-1.45139	-0.823698	1.62786	0.123997	0.521727	-2.05686	-1.31457	0.119964	0.171745	0.11886
62	-2.03451	-1.97271	-1.7552	-1.14479	1.57103	0.116259	0.675643	-2.23325	-1.25529	0.364821	0.36504	0.217358
63	-2.26997	-2.10047	-2.16886	-1.5363	1.39394	0.0220481	0.637155	-2.40738	-1.35274	0.430485	0.206586	0.212373
64	-2.45343	-2.16081	-2.57637	-1.93363	1.19283	-0.100713	0.412622	-2.47993	-1.29903	0.39651	0.39167	0.0729744
65	-2.64365	-2.15281	-2.96757	-2.27717	0.957394	-0.301483	0.042517	-2.41771	-1.35453	0.401896	0.705744	-0.0198084
66	-2.8501	-2.10681	-3.32643	-2.56597	0.821009	-0.426901	-0.402746	-2.25093	-1.27271	0.504214	0.916564	-0.176652
67	-3.08475	-2.0793	-3.60864	-2.78559	0.7707	-0.416448	-0.674332	-2.06232	-1.03629	0.47469	1.15035	-0.40226
68	-3.33811	-2.06724	-3.81433	-3.00611	0.738024	-0.353675	-0.787184	-2.06588	-0.875491	0.6353	1.34574	-0.465482
69	-3.59166	-2.11889	-3.91467	-3.21204	0.698469	-0.328074	-0.695425	-2.22064	-0.788867	0.522062	1.20236	-0.616403
70	-3.90248	-2.20497	-3.96129	-3.43426	0.518715	-0.261877	-0.536306	-2.60356	-0.853304	0.730717	1.10025	-0.779894
71	-4.27214	-2.32555	-3.98342	-3.6959	0.217178	-0.35398	-0.236885	-3.08918	-0.979267	1.01379	0.958529	-0.922737
72	-4.6983	-2.50443	-4.04995	-3.99818	-0.172134	-0.426992	-0.0341871	-3.56929	-0.962953	0.965641	0.736678	-1.16779
73	-5.14286	-2.71887	-4.21961	-4.34129	-0.475337	-0.575394	-0.126711	-4.04713	-1.00837	1.10928	0.744224	-1.37302
74	-5.57686	-2.98696	-4.52968	-4.77198	-0.842211	-0.804478	-0.40996	-4.29821	-1.25584	1.2214	0.58685	-1.5351
75	-5.91224	-3.26658	-4.95486	-5.25435	-1.06188	-1.12101	-0.707337	-4.24431	-1.5452	1.29194	0.00422296	-1.7062
76	-6.12214	-3.5324	-5.40267	-5.75745	-1.19969	-1.16697	-1.04994	-3.99638	-1.89766	1.18799	-0.478033	-2.11345
77	-6.23615	-3.8648	-5.83668	-6.22608	-1.25537	-1.0329	-1.35489	-3.87927	-2.12747	1.01111	-0.727022	-2.09007
78	-6.31816	-4.19938	-6.23839	-6.619	-1.32781	-0.829641	-1.64353	-3.74809	-2.25967	0.645114	-0.665836	-1.98089
79	-6.4285	-4.53148	-6.58603	-6.88832	-1.37607	-0.722219	-1.88553	-3.7202	-2.37516	0.263327	-0.742987	-2.24518
80	-6.59734	-4.84883	-6.81814	-6.95822	-1.49687	-0.747469	-1.94774	-3.87646	-2.62473	-0.0940004	-0.58146	-2.52625
81	-6.80031	-5.09945	-6.92584	-6.91239	-1.57124	-0.821453	-1.99804	-4.25754	-2.74571	-0.305239	-0.606976	-2.69187
82	-7.01854	-5.27523	-6.99253	-6.77516	-1.6979	-1.07758	-2.1328	-4.6962	-2.75181	-0.50103	-0.652943	-2.93513
83	-7.14239	-5.36024	-7.08784	-6.58607	-1.69217	-1.4324	-2.45032	-5.17082	-2.8738	-0.597846	-1.07638	-3.11467
84	-7.11377	-5.3467	-7.15175	-6.42718	-1.67402	-1.8921	-2.8187	-5.62117	-3.14344	-0.831339	-1.39356	-3.25974
85	-6.92693	-5.18754	-7.17646	-6.31507	-1.70013	-2.29093	-3.13336	-5.85977	-3.27474	-0.978162	-1.62723	-3.15395
86	-6.60432	-4.84368	-7.12679	-6.22741	-1.86012	-2.57139	-3.3061	-5.81296	-3.7716	-1.01917	-2.11402	-3.10272
87	-6.22315	-4.32127	-7.00041	-6.13101	-1.99854	-2.64158	-3.28197	-5.73101	-4.36078	-1.26984	-2.70819	-3.04875
88	-5.82884	-3.75106	-6.77049	-5.99527	-2.19037	-2.73044	-3.12448	-5.76626	-4.94632	-1.60303	-2.98614	-3.18897
89	-5.40787	-3.21171	-6.50066	-5.73827	-2.33139	-2.83586	-2.97852	-6.04244	-5.56674	-2.10079	-2.74734	-3.53241
90	-4.87677	-2.74961	-6.2188	-5.40206	-2.59518	-2.93846	-2.82078	-6.23321	-6.0807	-2.33439	-2.8376	-3.96382
91	-4.22869	-2.29595	-5.92194	-4.96232	-2.78365	-3.07794	-2.57687	-6.36632	-6.23196	-2.50515	-2.94805	-4.04951
92	-3.50257	-1.84635	-5.58651	-4.55738	-3.00127	-3.32122	-2.38993	-6.45782	-6.23365	-2.54246	-3.04816	-4.2131
93	-2.78507	-1.36168	-5.21458	-4.16456	-2.96164	-3.51465	-2.30035	-6.48896	-6.03187	-2.52872	-3.15262	-4.52365
94	-2.16062	-0.807694	-4.82889	-3.80056	-2.73275	-3.67558	-2.44306	-6.50316	-5.76734	-2.47551	-3.13146	-4.836
95	-1.64201	-0.245151	-4.39613	-3.42147	-2.50966	-3.67431	-2.59684	-6.54281	-5.76252	-2.41107	-2.7949	-5.18665
96	-1.23625	0.348899	-3.9362	-3.01745	-2.33393	-3.46547	-2.60834	-6.37442	-5.81926	-2.17923	-2.73064	-5.43064
97	-0.878134	0.969908	-3.42959	-2.66856	-2.20834	-2.98434	-2.4125	-6.15883	-5.72766	-1.90786	-2.64222	-5.51391
98	-0.511199	1.54672	-2.93435	-2.30062	-2.14389	-2.4042	-1.9554	-5.83787	-5.52032	-1.85896	-2.6613	-5.48231
99	-0.139348	2.10608	-2.44562	-1.93474	-2.21146	-1.92296	-1.43199	-5.51197	-4.9622	-1.78671	-2.38365	-5.01895
100	0.295119	2.52694	-1.9605	-1.48479	-2.42696	-1.6728	-0.911159	-5.22803	-4.41689	-1.61506	-2.09263	-4.26514
101	0.758912	2.83689	-1.50572	-1.00104	-2.53314	-1.53371	-0.434473	-5.00079	-3.58893	-1.20548	-1.39597	-3.65783
102	1.20212	3.05155	-1.08207	-0.615093	-2.51174	-1.38289	-0.082504	-4.73315	-2.88389	-0.546406	-0.797244	-3.17441
103	1.58487	3.21187	-0.688694	-0.341579	-2.17659	-1.32061	0.0363575	-4.50944	-2.24699	0.232983	-0.410207	-2.67871
104	1.81962	3.27936	-0.367417	-0.14531	-1.71582	-1.30745	-0.0582884	-4.205	-1.53586	0.703503	0.0154045	-2.23721
105	1.90479	3.2965	-0.1311	0.0308806	-1.09833	-1.31792	-0.393459	-3.75791	-0.691453	1.16676	0.325866	-1.7027
106	1.87058	3.28431	0.0174213	0.152605	-0.392514	-1.35191	-0.553193	-3.15884	-0.185103	1.76609	0.825399	-1.12324
107	1.73252	3.27707	0.0181458	0.153399	0.234082	-1.14119	-0.513575	-2.57085	0.299144	2.38685	1.45671	-0.371495
108	1.41398	3.19817	-0.0574394	0.0624151	0.939291	-0.754277	-0.206945	-2.09093	0.939722	2.85043	2.05362	0.428157
109	0.998865	3.03887	-0.19416	-0.0650114	1.50952	-0.339107	0.15533	-1.60651	1.49704	3.32729	2.78247	1.39395
110	0.44547	2.79834	-0.333779	-0.223069	1.93257	0.0952402	0.735727	-1.14395	1.9038	3.53584	3.70434	2.12863
111	-0.173533	2.57318	-0.463734	-0.397877	2.15379	0.433705	1.47866	-0.80934	2.50477	3.859	4.45972	2.82626
112	-0.851606	2.35843	-0.576159	-0.614149	2.40879	0.807291	2.35788	-0.500229	3.36978	4.48465	4.96138	3.38651
113	-1.58377	2.10091	-0.649817	-0.890806	2.61003	1.26502	3.08185	-0.0187224	4.02743	4.99241	5.01794	3.92677
114	-2.39351	1.76454	-0.750093	-1.27378	2.90863	1.72782	3.61083	0.616672	4.43674	5.44494	5.07946	4.21855
115	-3.25004	1.31164	-0.909011	-1.72181	3.44464	2.29144	3.90661	1.43559	5.22698	5.92818	4.86428	4.61177
116	-4.20066	0.790434	-1.23685	-2.15257	4.18551	2.9568	4.12323	2.27138	5.69407	6.12629	4.72039	5.01203
117	-5.19113	0.146508	-1.71147	-2.66659	4.92138	3.63875	4.32896	2.92343	5.71923	6.35803	4.68871	5.1429
118	-6.23842	-0.495989	-2.27215	-3.24898	5.7227	4.20895	4.76902	3.37826	5.70324	6.39514	4.61575	5.12009
119	-7.29721	-1.16837	-2.8613	-3.90167	6.46078	4.72065	5.35441	3.66092	5.65965	6.35455	4.68689	5.21282
120	-8.3748	-1.78027	-3.44197	-4.49999	7.1784	5.09989	6.12054	3.98936	5.49173	6.37491	4.98512	5.42783
121	-9.46336	-2.35969	-3.97606	-5.03199	7.69758	5.45226	6.9628	4.14981	5.28365	6.45588	5.46254	5.26009
122	-10.5671	-2.9701	-4.4531	-5.46944	8.05436	5.78341	7.82532	4.45235	4.99694	6.5401	5.69697	5.33901
123	-11.7114	-3.63821	-4.93659	-5.95315	8.42553	6.21802	8.43098	4.89555	4.67012	6.58892	5.76002	5.21784
124	-12.8733	-4.37658	-5.43276	-6.54879	8.86228	6.49153	8.84794	5.4511	4.32226	6.4589	5.69124	5.1873
125	-14.0427	-5.17464	-5.96348	-7.30815	9.256	6.71902	9.1584	6.06531	4.07012	6.12305	5.59892	4.98763
126	-15.1868	-6.05939	-6.47553	-8.22595	9.57753	6.9546	9.52507	6.673	3.52646	5.85653	5.29249	4.85304
127	-16.328	-7.02654	-6.95137	-9.19083	9.72646	7.22534	9.94979	6.94373	3.23893	5.54579	4.87162	4.82019
128	-17.4076	-8.09422	-7.44607	-10.1649	9.79238	7.30039	10.4763	7.02432	2.95843	5.27667	4.47995	4.88991
129	-18.4422	-9.26542	-7.98331	-11.1231	9.87701	7.21058	10.8497	6.87227	2.60595	5.17684	4.31255	4.52577
130	-19.4029	-10.5864	-8.58535	-12.1245	9.82054	6.94778	11.0642	6.51674	2.51092	4.96612	4.16654	4.14692
131	-20.3473	-11.9218	-9.20932	-13.1864	9.65647	6.601	11.0745	6.10714	2.48296	5.06366	4.13572	4.1253
132	-21.2595	-13.1105	-9.85547	-14.2718	9.23876	6.21647	10.9236	5.72981	2.27258	5.3219	3.79348	4.27687
133	-22.1337	-14.1199	-10.4257	-15.2673	8.72774	5.80471	10.5033	5.3397	2.01855	5.36223	3.71781	4.40324
134	-22.9389	-14.9572	-10.9791	-16.1604	8.08266	5.2787	9.961	5.09234	1.96485	5.2917	3.70594	4.48971
135	-23.7643	-15.7066	-11.5369	-16.954	7.37787	4.75172	9.25803	4.81434	1.97667	5.22584	3.65995	4.62125
136	-24.5837	-16.4276	-12.1493	-17.6904	6.51593	4.26867	8.60159	4.56878	1.82687	4.95368	3.61396	4.79489
137	-25.3735	-17.1814	-12.7578	-18.3724	5.60469	3.97014	8.00937	4.0441	1.6606	4.5491	3.52738	4.87416
138	-26.0874	-18.0016	-13.3737	-19.0507	4.66111	3.68677	7.6267	3.4164	1.47679	4.11115	3.27328	4.5267
139	-26.7716	-18.8538	-14.0107	-19.7261	3.67276	3.24405	7.25792	2.64134	1.03709	3.83693	3.3181	4.22185
140	-27.3193	-19.6244	-14.6682	-20.3939	2.65898	2.64619	6.94978	1.72726	0.811058	3.60441	3.36928	4.05269
141	-27.7559	-20.2659	-15.3861	-21.0404	1.68483	1.76447	6.43539	0.73201	0.425243	3.51727	3.41077	4.0348
142	-28.0674	-20.8855	-16.1	-21.6705	0.731124	0.852255	5.72305	-0.144814	0.146193	3.63273	3.31641	4.17406
143	-28.2421	-21.4834	-16.7816	-22.3322	-0.239693	0.0139808	4.77991	-1.10444	-0.0864677	3.87126	3.12809	4.01515
144	-28.3299	-22.0582	-17.4551	-23.0022	-1.11318	-0.757246	3.85087	-1.94729	-0.369822	3.88791	3.09086	3.80256
145	-28.296	-22.5095	-18.132	-23.5888	-2.0091	-1.56945	3.00906	-2.60925	-0.871915	3.74959	2.82652	3.7293
146	-28.2244	-22.8569	-18.848	-24.0949	-2.80703	-2.3999	2.2154	-3.06871	-1.37361	3.57853	2.67592	3.5699
147	-28.1363	-23.0957	-19.5132	-24.5129	-3.72735	-3.03546	1.38132	-3.61545	-1.81314	3.12721	2.47063	3.24295
148	-28.0483	-23.2733	-20.0945	-24.8636	-4.60919	-3.59888	0.663207	-4.41132	-2.31739	2.58025	2.36498	2.74236
149	-27.9093	-23.3842	-20.5802	-25.0576	-5.47242	-4.15099	-0.0701502	-5.33569	-3.05398	2.03457	2.0768	2.09585
150	-27.7825	-23.4639	-20.9737	-25.0831	-6.31369	-4.59063	-0.640959	-6.24085	-3.48556	1.64197	1.93477	1.65502
151	-27.5932	-23.5169	-21.2369	-24.9926	-7.13612	-5.02707	-1.13748	-7.18307	-3.81296	1.35568	1.96152	1.45238
152	-27.3147	-23.533	-21.4166	-24.8785	-7.85333	-5.49607	-1.73393	-8.1974	-4.01199	1.18611	1.52376	1.08444
153	-26.9309	-23.4833	-21.5384	-24.8193	-8.40856	-5.93745	-2.32231	-9.06583	-4.2759	0.943754	1.41316	0.995976
154	-26.4506	-23.4124	-21.5993	-24.8044	-9.02972	-6.21637	-2.96661	-9.51197	-4.37888	0.607694	1.44489	0.96156
155	-25.91	-23.3836	-21.5873	-24.7785	-9.59865	-6.50095	-3.74584	-9.63929	-4.48955	0.180905	1.28066	0.929421
156	-25.3784	-23.3838	-21.5332	-24.7273	-10.1178	-6.61215	-4.57257	-9.73534	-4.76535	-0.211221	1.16212	1.12644
157	-24.7761	-23.3725	-21.3994	-24.6538	-10.5796	-6.71607	-5.31078	-9.99642	-5.07209	-0.730528	0.93053	1.06044
158	-24.1612	-23.3402	-21.2576	-24.4955	-11.0692	-6.69396	-5.92345	-10.42	-5.14128	-1.30106	0.48612	0.872757
159	-23.4643	-23.2476	-21.034	-24.2415	-11.646	-6.89356	-6.22479	-10.7948	-5.43718	-1.77019	0.167616	0.455299
160	-22.6452	-23.0598	-20.7981	-23.8986	-12.3335	-7.15697	-6.51618	-11.0613	-5.88118	-2.22139	-0.259625	-0.0042951
161	-21.7268	-22.7025	-20.5453	-23.5149	-12.9341	-7.58445	-6.71638	-11.2136	-6.30106	-2.18127	-0.645499	-0.622133
162	-20.7915	-22.0923	-20.271	-23.0292	-13.4943	-8.01024	-6.98669	-11.38	-6.91465	-2.13803	-0.925277	-0.740687
163	-19.8764	-21.343	-19.93	-22.3936	-13.8773	-8.59418	-7.4858	-11.5166	-7.52515	-2.04144	-1.00997	-1.08875
164	-18.9608	-20.5204	-19.4992	-21.6963	-14.2213	-9.16645	-8.08803	-11.7564	-8.05348	-2.22066	-1.19734	-1.30238
165	-18.0652	-19.6619	-19.0048	-21.031	-14.5153	-9.76322	-8.79488	-11.8269	-8.58502	-2.7659	-1.58337	-1.50926
166	-17.1506	-18.8101	-18.3705	-20.377	-14.7334	-10.2502	-9.39638	-11.9001	-9.10611	-3.36366	-1.73031	-1.74761
167	-16.151	-17.9388	-17.6003	-19.7166	-14.9437	-10.5822	-9.907	-12.0922	-9.71215	-4.07879	-1.98265	-2.14383
168	-15.0987	-17.0531	-16.7578	-18.9736	-15.2594	-10.844	-10.2773	-12.3557	-10.3906	-4.97022	-2.2324	-2.48275
169	-13.9812	-16.1569	-15.8447	-18.184	-15.6322	-11.1562	-10.5168	-12.6846	-11.1471	-5.67759	-2.29599	-3.00601
170	-12.8936	-15.2515	-14.8895	-17.2639	-16.1898	-11.5687	-10.593	-13.1316	-11.8733	-6.5178	-2.60351	-3.77984
171	-11.7795	-14.3105	-13.8255	-16.1975	-16.8441	-12.054	-10.7178	-13.6778	-12.451	-7.03338	-2.94029	-4.33997
172	-10.7048	-13.3422	-12.7439	-15.1069	-17.5169	-12.5715	-10.8923	-14.3222	-13.0273	-7.59675	-3.36754	-4.86601
173	-9.64684	-12.3399	-11.6768	-14.012	-18.1627	-13.0922	-11.4067	-14.8682	-13.3906	-8.2978	-3.73146	-5.41739
174	-8.6259	-11.3189	-10.6287	-12.8656	-18.8511	-13.8006	-12.0747	-15.1293	-13.8649	-8.71009	-4.14993	-5.82694
175	-7.59257	-10.2453	-9.70831	-11.6899	-19.5239	-14.6511	-12.943	-15.2895	-14.3195	-9.15604	-4.52264	-6.0513
176	-6.51115	-9.10724	-8.84302	-10.5219	-20.0905	-15.5257	-13.6926	-15.4402	-15.2279	-9.36261	-4.83633	-6.46592
177	-5.36338	-7.90916	-7.98759	-9.38649	-20.6083	-16.1712	-14.3026	-15.7669	-16.0954	-9.65339	-5.14721	-6.54942
178	-4.18023	-6.66311	-6.99343	-8.26587	-21.1413	-16.6666	-14.8053	-16.3562	-16.684	-9.82243	-5.45561	-6.89477
179	-3.02741	-5.37417	-5.8587	-7.09609	-21.6978	-17.1289	-15.2188	-17.1716	-17.3312	-10.1915	-5.62641	-7.36712
180	-1.9666	-4.10281	-4.58693	-5.88038	-22.3004	-17.6703	-15.3002	-17.8833	-18.1523	-10.4778	-5.59273	-7.56079
181	-0.978567	-2.93858	-3.20706	-4.63253	-22.8098	-18.1666	-15.2511	-18.3554	-18.763	-10.7607	-6.01034	-7.97841
182	-0.0414468	-1.88387	-1.80799	-3.35781	-23.1213	-18.7103	-15.3049	-18.5542	-19.0483	-10.8819	-6.63348	-8.71833
183	0.893173	-0.911973	-0.482015	-2.14201	-23.3673	-19.1559	-15.6113	-18.7502	-19.4457	-11.0299	-7.20013	-9.42129
184	1.78594	0.0309011	0.756516	-1.05239	-23.5046	-19.6132	-16.0747	-18.7604	-20.0329	-11.4768	-7.61218	-10.0321
185	2.527	0.903786	1.94762	-0.0844726	-23.4582	-20.027	-16.5468	-18.5982	-20.6141	-11.7135	-8.06666	-10.4056
186	3.10824	1.77343	3.07718	0.765007	-23.2943	-20.3809	-16.8823	-18.3344	-21.3596	-12.2805	-8.72637	-10.6668
187	3.58683	2.65763	4.1565	1.62097	-23.0288	-20.4675	-17.0545	-18.0778	-22.0455	-12.6502	-9.3021	-11.0217
188	3.96843	3.52357	5.20889	2.40075	-22.8709	-20.342	-17.0389	-18.0008	-22.5049	-13.1805	-9.67756	-11.0884
189	4.32289	4.34239	6.23634	3.15053	-22.8044	-20.0967	-16.9463	-18.1998	-23.1469	-13.8393	-9.91091	-11.2179
190	4.65621	5.17193	7.25274	3.84026	-22.8232	-19.8028	-16.7261	-18.4207	-23.6721	-14.4038	-10.152	-11.3816
191	5.0339	6.04367	8.23187	4.49487	-22.8391	-19.5766	-16.4148	-18.5697	-24.0689	-14.7797	-10.416	-11.4381
192	5.44031	6.91703	9.22404	5.16464	-22.7461	-19.3776	-16.0419	-18.705	-24.3457	-15.0733	-10.2843	-11.4908
193	5.75718	7.72273	10.1491	5.85205	-22.4294	-19.1943	-15.8369	-18.8053	-24.5077	-15.2736	-10.1622	-11.7877
194	5.97531	8.40667	10.9544	6.52904	-21.8764	-19.0505	-15.7456	-18.6142	-24.5166	-15.1766	-10.1548	-12.2466
195	6.07125	8.98414	11.5694	7.18544	-21.333	-18.8422	-15.9748	-18.3096	-24.6902	-15.1815	-10.5593	-12.9925
196	6.09782	9.38728	12.0715	7.77817	-20.8113	-18.4547	-16.1234	-17.9799	-25.2914	-15.0275	-10.8692	-13.3305
197	6.03448	9.58367	12.4812	8.25944	-20.2067	-18.0034	-16.0703	-17.7303	-25.8377	-15.0844	-11.0399	-13.3642
198	5.91505	9.56503	12.8252	8.57312	-19.6743	-17.5673	-15.7937	-17.477	-26.293	-14.8673	-11.0828	-13.5237
199	5.77777	9.43126	13.0957	8.78846	-19.2827	-17.146	-15.4749	-17.3755	-26.8688	-14.9014	-11.1107	-13.5467
200	5.5651	9.21026	13.2481	8.92689	-18.9846	-16.9604	-15.0214	-17.1407	-27.1592	-14.9857	-10.9946	-13.5669
201	5.19167	8.97095	13.3344	9.02573	-18.7022	-16.7407	-14.6135	-16.9132	-27.3465	-15.1568	-10.7872	-13.7083
202	4.6945	8.67047	13.321	9.09193	-18.3134	-16.4827	-14.132	-16.6098	-27.722	-15.5559	-10.5538	-13.6487
203	4.17385	8.36186	13.3046	9.184	-17.794	-16.0921	-13.7527	-16.2259	-27.8819	-15.8539	-10.6598	-13.7902
204	3.68872	8.05095	13.3429	9.27081	-17.1495	-15.7237	-13.4588	-15.7818	-28.1228	-16.1203	-10.6936	-13.7891
205	3.2655	7.75675	13.4219	9.27282	-16.476	-15.2016	-13.2153	-15.1922	-28.334	-16.3647	-10.8297	-13.6426
206	2.86954	7.5053	13.4212	9.09246	-15.728	-14.6557	-12.8044	-14.5188	-28.8452	-16.6888	-11.1636	-13.7047
207	2.51356	7.24433	13.2685	8.69723	-15.1214	-14.0201	-12.295	-13.7977	-29.363	-17.0859	-11.2921	-13.5284
208	2.09598	6.92859	12.9753	8.17055	-14.583	-13.486	-11.783	-13.1164	-29.9243	-17.6126	-11.2706	-13.2387
209	1.56195	6.51226	12.5635	7.54862	-14.2367	-13.0442	-11.2865	-12.5513	-30.1446	-18.1763	-11.0465	-12.975
210	0.927754	6.03353	12.0796	6.92086	-13.9573	-12.8834	-10.7431	-12.0711	-30.4174	-18.4816	-10.9501	-12.9626
211	0.249539	5.49588	11.5478	6.26346	-13.9562	-12.6722	-10.2405	-11.7172	-30.6239	-18.3403	-10.9501	-12.9067
212	-0.438119	4.95815	10.9758	5.60256	-14.0214	-12.3122	-9.65964	-11.5055	-30.6551	-18.3219	-10.8418	-12.5524
213	-1.11401	4.40273	10.3222	4.90391	-14.2252	-11.974	-9.31505	-11.2626	-30.6888	-17.9379	-10.9096	-12.2565
214	-1.75666	3.81262	9.61974	4.21928	-14.454	-11.8394	-9.29349	-10.9465	-30.825	-17.6462	-10.8216	-12.1027
215	-2.29913	3.1869	8.81939	3.5489	-14.6943	-11.7442	-9.47018	-10.5188	-30.8197	-17.5747	-10.703	-11.7707
216	-2.74487	2.55036	8.02153	2.82266	-14.9221	-11.7046	-9.66238	-10.0127	-30.7564	-17.4493	-10.5713	-11.3561
217	-3.17012	1.90203	7.18728	2.00469	-15.0867	-11.6389	-9.7898	-9.64462	-30.8474	-17.0201	-10.653	-10.9703
218	-3.60844	1.19792	6.34803	1.10864	-15.1138	-11.6445	-9.77772	-9.45303	-31.0369	-16.7485	-10.7202	-10.6745
219	-4.13337	0.344765	5.43504	0.233009	-15.138	-11.6708	-9.63865	-9.58097	-30.9959	-16.5138	-10.5607	-10.5465
220	-4.71131	-0.661104	4.51307	-0.594765	-15.2135	-11.9068	-9.42584	-9.84036	-30.7317	-16.2003	-10.4199	-10.7853
221	-5.32142	-1.66766	3.65294	-1.38062	-15.2182	-12.1992	-9.19729	-10.0198	-30.5731	-15.7927	-10.3149	-11.0097
222	-5.87169	-2.58901	2.86748	-2.15139	-15.0212	-12.2973	-9.02629	-10.0739	-30.4792	-15.657	-10.1496	-11.2075
223	-6.36465	-3.37441	2.15852	-2.932	-14.7378	-12.2887	-8.88069	-10.191	-30.5121	-15.4616	-10.0361	-11.5852
224	-6.76467	-4.084	1.5295	-3.64086	-14.484	-12.3159	-8.74219	-10.2529	-30.6625	-15.5223	-9.75788	-11.8897
225	-7.09718	-4.79624	0.879243	-4.26405	-14.1165	-12.152	-8.70572	-10.1474	-30.8625	-15.8262	-9.49485	-11.6589
226	-7.31482	-5.44812	0.205585	-4.78278	-13.7417	-11.9554	-8.57615	-9.80273	-30.9534	-16.0122	-9.43931	-11.4972
227	-7.41151	-6.03946	-0.482455	-5.27214	-13.3603	-11.6087	-8.37933	-9.55503	-30.9642	-16.101	-9.23195	-11.078
228	-7.43359	-6.50478	-1.093	-5.8244	-13.0716	-11.2003	-8.04394	-9.50494	-31.0513	-16.0897	-8.96597	-10.6001
229	-7.46367	-6.94636	-1.64236	-6.48545	-12.7786	-10.8471	-7.70824	-9.58804	-30.9942	-16.2008	-9.00967	-10.3691
230	-7.55008	-7.41073	-2.15358	-7.23157	-12.6763	-10.6828	-7.39576	-9.56728	-30.8074	-16.2588	-8.76228	-10.0136
231	-7.64163	-7.90383	-2.58267	-7.9651	-12.6816	-10.6713	-7.19217	-9.57831	-30.5082	-16.0421	-8.71331	-9.6671
232	-7.70039	-8.34266	-2.93721	-8.58892	-12.7518	-10.7473	-7.00018	-9.5414	-30.1989	-15.9318	-8.7465	-9.74656
233	-7.69814	-8.64911	-3.2944	-9.02909	-12.6701	-10.8693	-6.93557	-9.37805	-29.951	-15.7111	-8.64333	-9.79469
234	-7.64521	-8.86063	-3.62041	-9.214	-12.6397	-10.883	-7.01085	-8.87375	-29.4795	-15.6974	-8.75813	-9.38695
235	-7.58229	-9.00665	-3.92782	-9.11352	-12.5444	-10.8649	-7.08307	-8.21517	-29.0781	-15.6628	-9.04354	-9.25399
236	-7.49641	-9.12666	-4.24021	-8.8384	-12.4027	-10.7234	-7.04263	-7.40286	-28.9786	-15.4364	-8.80677	-9.17951
237	-7.33672	-9.26034	-4.60103	-8.49639	-12.2183	-10.4668	-6.93155	-6.86489	-28.6946	-15.2929	-8.64578	-9.34166
238	-7.08253	-9.33664	-5.00206	-8.1737	-12.0297	-10.1259	-6.76839	-6.36681	-28.4773	-14.9965	-8.51875	-9.32407
239	-6.71331	-9.31163	-5.39255	-7.84339	-11.7601	-9.82647	-6.43401	-6.01244	-28.2869	-14.7685	-8.35644	-9.29764
240	-6.29978	-9.13406	-5.69558	-7.49553	-11.6737	-9.74077	-5.98629	-5.79464	-28.2408	-14.5098	-8.17762	-9.21907
241	-5.8585	-8.79133	-5.90394	-7.15871	-11.6411	-9.88409	-5.62712	-5.70777	-28.0361	-14.2704	-7.8917	-9.0964
242	-5.39194	-8.40327	-5.92618	-6.88888	-11.5471	-10.0575	-5.24625	-5.71748	-27.7517	-13.9752	-7.56905	-9.22279
243	-4.88282	-8.06166	-5.75312	-6.59379	-11.248	-10.3257	-5.02284	-5.8647	-27.7447	-13.7174	-7.09081	-9.14991
244	-4.30965	-7.72163	-5.39981	-6.30415	-11.0266	-10.6729	-4.93059	-5.87972	-27.9767	-13.5264	-6.69076	-8.98407
245	-3.67061	-7.34504	-4.93923	-5.98041	-10.8003	-11.0726	-4.81254	-5.75174	-27.8946	-13.4159	-6.63949	-8.45744
246	-3.03217	-6.95238	-4.44477	-5.61644	-10.6793	-11.3367	-4.71313	-5.48315	-28	-13.3101	-6.38848	-8.06436
247	-2.38614	-6.59449	-4.00342	-5.27173	-10.5246	-11.4011	-4.61042	-5.09592	-28.1936	-13.212	-6.18512	-7.83672
248	-1.78511	-6.27302	-3.60922	-4.93358	-10.3267	-11.3266	-4.63907	-4.74759	-28.2144	-13.174	-6.2236	-7.88241
249	-1.19865	-5.89219	-3.24275	-4.59672	-10.1364	-11.2059	-4.67632	-4.48773	-28.0058	-13.0979	-6.27539	-7.7746
250	-0.64317	-5.41667	-2.79918	-4.1799	-10.1604	-10.9883	-4.55939	-4.34829	-27.7371	-13.0001	-6.36699	-7.5476
251	-0.161154	-4.75608	-2.3471	-3.61712	-10.1309	-10.7283	-4.29645	-4.48574	-27.4701	-12.826	-6.28848	-7.2587
252	0.243443	-3.97404	-1.97892	-2.99229	-10.1073	-10.418	-4.09168	-4.60502	-27.2533	-12.5882	-6.34869	-7.28115
253	0.535591	-3.16001	-1.70988	-2.41419	-10.1241	-10.0567	-3.93142	-4.65755	-27.0464	-12.3712	-6.37003	-7.42464
254	0.815319	-2.37914	-1.4091	-1.90698	-10.166	-9.67503	-4.06011	-4.65872	-26.7267	-12.0826	-6.35837	-7.48459
255	1.12512	-1.67394	-1.01376	-1.50758	-10.0945	-9.4019	-4.24072	-4.42856	-26.457	-11.7011	-6.25662	-7.41465
256	1.52543	-1.0251	-0.489271	-1.10201	-9.99903	-9.24485	-4.26641	-4.11389	-26.4082	-11.4335	-6.1718	-7.14379
257	1.99018	-0.424545	0.0911175	-0.693852	-9.8284	-8.95557	-4.20321	-3.78619	-26.0904	-11.1944	-6.33031	-6.9064
258	2.49879	0.11916	0.653679	-0.24965	-9.58693	-8.60172	-3.95037	-3.57405	-25.7202	-10.9881	-6.40619	-6.87886
259	2.98716	0.58828	1.15559	0.244247	-9.50466	-8.22801	-3.6978	-3.46169	-25.2769	-10.8144	-6.41594	-6.83367
260	3.40257	0.874833	1.62922	0.718561	-9.59112	-7.99368	-3.38763	-3.53471	-25.1411	-10.5208	-6.37974	-6.74817
261	3.76289	1.03012	2.11035	1.14007	-9.70145	-7.84719	-3.03088	-3.59754	-24.8704	-10.1282	-6.50867	-6.60066
262	4.08465	1.13096	2.65387	1.45571	-9.77149	-7.73438	-2.71678	-3.66608	-24.6896	-9.91956	-6.62491	-6.64095
263	4.31483	1.2718	3.19689	1.6706	-9.66199	-7.59344	-2.65522	-3.6181	-24.5822	-9.59616	-6.46089	-6.4048
264	4.48224	1.48882	3.70444	1.8712	-9.46965	-7.60849	-2.67127	-3.41773	-24.4846	-9.26431	-6.21852	-6.36594
265	4.64491	1.75095	4.14195	2.12917	-9.18777	-7.55917	-2.62044	-3.03027	-24.1402	-9.09974	-6.22076	-6.15849
266	4.92368	2.15069	4.49932	2.37743	-8.81633	-7.49525	-2.59099	-2.50901	-23.836	-9.01754	-6.14719	-5.8497
267	5.27354	2.70473	4.78054	2.54961	-8.39034	-7.19808	-2.47702	-2.08168	-23.7602	-8.97011	-6.23275	-5.88743
268	5.58814	3.36597	5.03108	2.58217	-8.03104	-6.88731	-2.19137	-1.61481	-23.5109	-8.92339	-6.06807	-6.24279
269	5.84549	4.01517	5.29591	2.59233	-7.78172	-6.54601	-1.64018	-1.38971	-23.1367	-8.67585	-5.98547	-6.38507
270	6.07375	4.50026	5.57338	2.6517	-7.62488	-6.21812	-1.10893	-1.36548	-22.6885	-8.57439	-5.69874	-6.3714
271	6.27916	4.79354	5.88252	2.74055	-7.53159	-5.91862	-0.563232	-1.47139	-22.2868	-8.44745	-5.62843	-6.08652
272	6.48179	4.85578	6.18766	2.88205	-7.30833	-5.64432	-0.214164	-1.50967	-21.8758	-8.33693	-5.93226	-5.84989
273	6.66918	4.78654	6.44983	3.05145	-7.02325	-5.24692	-0.0149749	-1.42658	-21.3807	-8.23269	-6.26741	-5.8307
274	6.82861	4.71667	6.60811	3.21454	-6.70778	-4.91669	-0.112919	-1.095	-20.8044	-7.91843	-6.38796	-5.87842
275	6.93706	4.64785	6.65872	3.37633	-6.35904	-4.6162	-0.325279	-0.522948	-20.3301	-7.68306	-6.54992	-5.79174
276	6.99854	4.61241	6.67675	3.5213	-6.06699	-4.28162	-0.468035	0.115222	-20.1833	-7.52324	-6.1967	-5.37627
277	7.04425	4.54384	6.67129	3.57093	-5.75814	-3.86264	-0.479008	0.719784	-20.1932	-7.40931	-6.03024	-5.10864
278	7.10787	4.46303	6.6929	3.55397	-5.45644	-3.46954	-0.284978	1.26404	-19.772	-7.27907	-5.99309	-4.83863
279	7.05795	4.44949	6.73552	3.45916	-5.22275	-3.12354	-0.0592153	1.5694	-19.2884	-7.12777	-5.7541	-4.48593
280	6.87158	4.43911	6.77409	3.29233	-5.20327	-2.89617	0.367756	1.70615	-18.8149	-6.87872	-5.61768	-4.43928
281	6.6089	4.47134	6.76973	3.1773	-5.05791	-2.66647	0.755863	1.67437	-18.2952	-6.75034	-5.57197	-4.40526
282	6.35274	4.45376	6.69352	3.14017	-4.83703	-2.46444	1.14993	1.51682	-17.8063	-6.4481	-5.28016	-4.1264
283	6.13761	4.30981	6.59685	3.12118	-4.44276	-2.30866	1.2569	1.39424	-17.4257	-6.0253	-5.14599	-3.88621
284	5.95726	4.0383	6.56378	3.05897	-4.06774	-2.15654	1.24419	1.43938	-17.1239	-5.61704	-4.85624	-3.80044
285	5.8703	3.70688	6.56208	2.9302	-3.64708	-1.96363	1.10167	1.68972	-16.9107	-5.36212	-4.44701	-3.78004
286	5.91816	3.413	6.64786	2.84027	-3.22122	-1.67669	1.06677	2.1051	-16.4322	-5.12017	-4.48216	-3.80366
287	6.01296	3.16706	6.70899	2.68341	-2.76521	-1.23567	1.09868	2.61554	-15.7778	-5.02792	-4.30968	-3.84584
288	6.13661	2.98342	6.7732	2.4526	-2.31986	-0.652644	1.3434	3.08699	-15.1157	-4.95393	-4.30773	-3.93428
289	6.294	2.84313	6.83074	2.21907	-1.93511	-0.169106	1.58869	3.31981	-14.6274	-4.93578	-4.23644	-4.12488
290	6.48249	2.76112	6.89064	2.08625	-1.60661	0.00616117	1.92897	3.52766	-14.3019	-4.97558	-3.94663	-4.34315
291	6.63355	2.7129	6.90652	2.03933	-1.30908	0.0203736	2.25266	3.54027	-14.0801	-4.82904	-3.79979	-4.10712
292	6.80129	2.69661	6.85834	1.96914	-1.04886	-0.0744736	2.55716	3.38081	-13.8673	-4.26089	-3.69654	-3.61583
293	6.958	2.75968	6.75642	1.88116	-0.819585	-0.00675359	2.67754	3.12156	-13.6202	-4.02966	-3.4693	-3.16532
294	7.11662	2.83731	6.60035	1.81019	-0.479948	0.0807636	2.61696	3.06349	-13.2684	-3.68517	-3.49993	-2.94914
295	7.18005	2.86958	6.44379	1.84809	-0.233251	0.269844	2.34823	3.07245	-12.9662	-3.09984	-3.5811	-2.79218
296	7.20528	2.88788	6.30624	1.85202	0.0989057	0.58041	2.0397	2.99712	-12.5897	-2.60172	-3.73158	-2.65077
297	7.21728	2.95033	6.13568	1.79555	0.370839	0.993446	1.95976	2.88294	-12.0083	-2.45947	-3.83298	-2.29542
298	7.18543	3.01908	5.91515	1.71338	0.57745	1.42708	2.18522	2.80666	-11.3557	-2.0896	-3.70606	-2.36606
299	7.21818	3.00473	5.73833	1.5666	0.615291	1.91947	2.58067	2.61423	-10.7565	-1.64417	-3.32306	-2.48167
300	7.32838	2.92751	5.60817	1.42198	0.576728	2.31865	3.03707	2.42446	-10.1488	-1.27338	-2.96515	-2.58584
301	7.56228	2.76332	5.57145	1.32713	0.606889	2.50071	3.49177	2.33537	-9.67679	-0.973557	-2.39693	-2.55273
302	7.83355	2.63071	5.59461	1.33701	0.701014	2.5732	3.8053	2.26088	-9.11008	-0.58795	-2.19037	-2.78979
303	8.17878	2.50192	5.6051	1.42427	0.890642	2.61121	3.85008	2.35163	-8.68642	-0.149893	-2.18154	-2.79078
304	8.5472	2.42431	5.56881	1.54316	1.22634	2.60288	3.76908	2.54628	-8.36482	0.168109	-1.97411	-2.99626
305	8.93763	2.307	5.52429	1.62513	1.58974	2.63287	3.63417	2.92601	-7.94327	0.546232	-1.97949	-3.06508
306	9.24429	2.18825	5.45158	1.73643	1.92363	2.69081	3.56446	3.33959	-7.72012	0.575555	-1.84941	-3.09981
307	9.42157	2.08866	5.36622	1.8486	2.27064	3.01063	3.57172	3.6586	-7.65628	0.731897	-1.9347	-2.865
308	9.47556	2.07051	5.29802	1.97046	2.52547	3.53428	3.69354	3.74629	-7.5309	0.810382	-1.88509	-2.51881
309	9.3909	2.22014	5.2268	2.06835	2.61626	4.05954	4.04118	3.73974	-7.52713	0.478627	-1.70783	-2.35073
310	9.16757	2.52199	5.15019	2.18147	2.46469	4.46716	4.40386	3.6569	-7.34366	0.313388	-1.37529	-2.30295
311	8.85597	2.89261	5.11192	2.34483	2.12244	4.8748	4.76981	3.44246	-7.01338	0.417363	-0.930616	-1.75328
312	8.52154	3.21479	5.05276	2.53296	1.8661	5.23447	5.04378	3.25545	-6.46683	0.720287	-0.587542	-1.31438
313	8.20473	3.49475	4.9484	2.7431	1.85684	5.51895	5.2547	3.29125	-6.11661	0.896878	-0.409724	-1.20788
314	7.94685	3.73936	4.83344	2.98689	1.85415	5.62603	5.26234	3.61534	-5.67249	1.03487	-0.349588	-0.985759
315	7.8137	3.90048	4.70948	3.27318	1.93633	5.76792	5.19704	4.16052	-4.92633	1.2669	-0.375198	-0.509195
316	7.81972	3.97303	4.6654	3.63162	2.01346	5.96598	5.12188	4.65029	-4.26397	1.76433	-0.382067	-0.29356
317	7.94861	4.00186	4.6952	3.94019	2.22005	6.23599	5.14831	4.93858	-3.8689	2.26017	-0.328975	-0.327195
318	8.09865	4.04823	4.78723	4.2133	2.44986	6.50922	5.28535	5.07142	-3.47249	2.78869	-0.388319	-0.318482
319	8.20487	4.19956	4.8758	4.51009	2.65499	6.80201	5.55611	4.97935	-3.04517	3.18984	-0.446979	0.0573454
320	8.30005	4.4557	4.9519	4.7918	2.79343	6.99588	5.96222	4.88691	-2.83863	3.62692	-0.362353	0.23772
321	8.33759	4.79901	5.01936	5.05426	2.95943	7.01234	6.37106	4.7675	-2.36929	3.95754	-0.131864	0.586485
322	8.39911	5.20409	5.11221	5.24584	3.02877	6.77094	6.60746	4.7632	-1.58833	4.25123	0.0792789	0.922423
323	8.5002	5.58062	5.21302	5.41473	3.34259	6.5989	6.6852	4.87215	-1.06027	4.38641	0.411084	1.05767
324	8.662	5.87832	5.27824	5.52267	3.5667	6.4107	6.53056	5.16445	-0.619459	4.68049	0.692866	1.18917
325	8.79021	6.13822	5.27288	5.56837	3.83526	6.45556	6.37426	5.44535	-0.335545	4.84023	1.38033	1.5949
326	8.89506	6.39439	5.27266	5.62245	4.05275	6.69929	6.26729	5.91098	0.165185	4.98625	1.75001	1.75818
327	8.96149	6.58869	5.30836	5.76748	4.34171	7.12759	6.24008	6.4	0.55385	5.00911	1.95262	1.9433
328	8.97572	6.66299	5.44766	6.00511	4.5683	7.54831	6.43934	6.78336	0.888067	4.93003	2.14367	2.08957
329	8.93324	6.62331	5.66425	6.25803	4.80825	7.81101	6.74289	6.87808	1.11558	4.81014	2.26106	2.28584
330	8.81698	6.60436	5.89444	6.45181	4.80119	7.97227	7.10749	6.71991	1.41572	4.81975	2.4574	2.45449
331	8.71283	6.61572	6.12987	6.54224	4.76102	8.07504	7.41905	6.28388	1.95792	4.72998	2.43783	2.56109
332	8.63817	6.67174	6.28266	6.5378	4.7395	8.33822	7.67342	5.77072	2.33907	4.82569	2.32515	2.62211
333	8.55388	6.68163	6.38449	6.46219	4.82814	8.62958	7.8376	5.35567	2.51959	4.99161	2.46305	2.59222
334	8.46253	6.67592	6.38398	6.45437	4.78951	8.85855	7.7441	5.11754	2.82951	5.05704	2.57792	2.49065
335	8.34747	6.67812	6.36305	6.54775	4.86092	8.91466	7.49966	5.09429	3.15064	5.34613	2.45044	2.28139
336	8.14713	6.7023	6.27277	6.71971	5.06608	8.97922	7.29649	5.29468	3.61797	5.52885	2.78313	2.07305
337	8.03402	6.79478	6.20379	6.82898	5.48144	9.03779	7.22467	5.4303	3.82268	5.56351	3.13336	1.92216
338	8.04317	6.90247	6.18774	6.83557	5.94456	9.13277	7.2294	5.60539	4.06145	5.80306	3.271	1.75774
339	8.15705	6.96779	6.26376	6.79752	6.31091	9.10311	7.30932	5.79356	4.35277	6.17385	3.44726	1.85063
340	8.26645	6.99872	6.3825	6.76533	6.45397	8.93862	7.49984	5.92326	4.6136	6.47966	3.88102	2.27533
341	8.34695	7.02195	6.46888	6.79826	6.56261	8.5579	7.63881	6.04345	4.83465	6.87226	4.18703	2.581
342	8.38385	7.11654	6.5048	6.88339	6.64028	8.12259	7.65803	6.10575	5.00237	7.42286	4.33867	2.86061
343	8.41684	7.30274	6.50981	7.01528	6.73279	7.7883	7.37155	6.236	5.40218	7.74816	4.375	2.97179
344	8.43965	7.58008	6.55367	7.20658	6.68249	7.50221	6.99148	6.49464	5.87338	8.24125	4.72797	3.15141
345	8.42924	7.91684	6.62842	7.4276	6.62637	7.39633	6.61478	6.88881	6.16084	8.25342	4.99692	3.53079
346	8.38536	8.27364	6.68936	7.68226	6.62318	7.50493	6.37467	7.31508	6.47807	8.34717	5.06551	3.71699
347	8.26502	8.52139	6.74332	7.89985	6.51846	7.81958	6.22157	7.65296	6.76668	8.33157	5.04773	4.20984
348	8.09558	8.62715	6.74149	8.05613	6.34508	8.23808	6.30111	7.64002	6.94661	8.15829	5.03611	4.41145
349	7.87134	8.60158	6.67507	8.07254	6.20065	8.59644	6.52106	7.38076	7.13101	7.80417	5.29046	4.68891
350	7.69363	8.49	6.51349	7.95366	6.08135	8.66928	6.67514	6.93768	7.15404	7.63099	5.52917	4.89162
351	7.50433	8.39065	6.32548	7.76189	5.91351	8.7249	6.81553	6.58501	7.18215	7.59776	5.6036	5.01363
352	7.33319	8.30006	6.07548	7.53337	5.83705	8.86777	6.78519	6.26828	7.21585	7.78858	5.52695	5.00363
353	7.11257	8.18598	5.74102	7.32648	5.88182	9.2147	6.72927	6.12962	7.44193	7.66108	5.58293	4.8334
354	6.90954	8.08752	5.42693	7.13844	6.04743	9.46096	6.37825	6.15101	7.64473	7.59919	5.82961	4.41059
355	6.67087	8.05285	5.20473	7.02057	6.21907	9.65901	5.85682	6.37981	7.67478	7.55119	5.96347	4.19379
356	6.41599	8.06264	5.09187	6.97367	6.33323	9.72842	5.29206	6.39288	7.46909	7.44279	6.1825	4.01634
357	6.19763	8.15268	5.05454	6.98593	6.4617	9.9082	4.96598	6.32613	7.46218	7.32343	6.4841	3.96545
358	6.12813	8.25059	5.00065	6.9857	6.70262	10.1	4.75493	6.2708	7.23688	7.49929	6.48088	4.06359
359	6.21525	8.25602	4.89848	6.98127	6.92937	10.2502	4.6714	6.04117	7.17255	7.51683	6.55261	4.29249
360	6.35056	8.157	4.82089	6.99805	7.02026	10.384	4.7536	5.74341	7.02711	7.4827	6.75611	4.49854
361	6.4934	7.98604	4.76604	6.99416	7.11318	10.4342	4.92664	5.52606	6.94951	7.97545	6.73558	4.69074
362	6.59671	7.80454	4.76648	6.92044	7.16177	10.3664	5.07211	5.36698	7.01167	8.39143	6.86321	4.68439
363	6.68504	7.63938	4.74632	6.80437	7.1942	10.1924	5.08837	5.21445	7.03395	8.66567	6.63973	4.82966
364	6.71348	7.4722	4.74256	6.67116	7.23058	10.0983	4.90256	5.16782	7.52511	9.09662	6.45656	5.01879
365	6.66843	7.32056	4.70759	6.57881	7.34475	10.2026	4.72444	5.44403	8.21484	9.29579	6.12898	5.20946
366	6.57505	7.16728	4.61783	6.5081	7.56214	10.3188	4.60193	5.90346	8.49764	9.3231	6.02221	5.53988
367	6.4077	6.97805	4.52158	6.49154	7.88214	10.5046	4.57937	6.32889	8.54089	9.55374	5.94894	5.62884
368	6.20546	6.76008	4.53384	6.5295	8.25286	10.8586	4.61469	6.50153	8.76002	9.64822	5.87554	5.73416
369	6.01107	6.53661	4.58908	6.609	8.62146	11.1299	4.73671	6.60472	8.84463	9.78915	5.65778	5.73275
370	5.85518	6.38276	4.67432	6.67068	8.92271	11.2253	4.83435	6.55176	8.86155	9.7061	5.43062	5.66237
371	5.8155	6.38022	4.69306	6.69829	9.12927	11.2034	4.95188	6.53167	9.03543	9.96994	5.48948	5.82997
372	5.84442	6.48912	4.70757	6.677	9.21979	11.1381	5.01229	6.53944	9.16626	9.91618	5.39511	6.12326
373	5.89904	6.68225	4.74365	6.65966	9.29857	11.1377	5.08697	6.63212	9.22963	9.8146	5.32464	6.17728
374	5.89458	6.89609	4.79279	6.65745	9.27145	11.0275	4.99955	6.97335	9.27219	9.57334	5.38809	6.06855
375	5.86147	7.02804	4.82262	6.68198	9.20358	10.8999	4.89217	7.53138	9.40713	9.17907	5.41481	5.85406
376	5.82492	7.02086	4.79792	6.71619	9.15229	10.7645	4.80765	8.01146	9.6057	8.89767	5.3707	5.88256
377	5.83916	6.8158	4.66389	6.62854	9.2324	10.7835	4.75962	8.32904	9.93351	8.81354	5.47335	6.18423
378	5.85579	6.52453	4.46969	6.35732	9.34351	10.8801	4.8777	8.61785	10.1089	8.64262	5.53693	6.27158
379	5.84593	6.19436	4.30934	5.96475	9.38521	11.0674	5.16947	8.57876	10.3315	8.53396	5.8246	6.46417
380	5.73693	5.88106	4.27283	5.58075	9.35109	11.2298	5.5696	8.36128	10.6701	8.62865	6.2027	6.40913
381	5.50297	5.63627	4.32012	5.26746	9.18329	11.2191	5.97081	8.03641	10.7583	8.54769	6.04275	6.59078
382	5.17956	5.42823	4.33163	5.09057	9.06075	11.1786	6.33838	7.6871	10.6702	8.60249	5.76684	6.74168
383	4.86441	5.33918	4.28743	4.98755	9.03999	11.2205	6.56401	7.35854	10.6457	8.65655	5.52376	6.74547
384	4.63673	5.34578	4.22296	4.92643	9.30926	11.2632	6.69982	7.18931	10.6534	8.66776	5.39069	6.33842
385	4.55791	5.43704	4.14352	4.86204	9.54388	11.3364	6.67032	7.28775	10.6227	8.42283	5.16098	6.24862
386	4.5857	5.55491	4.09325	4.82439	9.76565	11.4504	6.59439	7.68576	10.6408	8.41193	4.96593	6.03714
387	4.62601	5.65377	3.99799	4.83162	9.89828	11.7014	6.35002	8.15833	10.7433	8.31967	4.81904	5.68972
388	4.59831	5.67537	3.87902	4.82971	9.88942	11.9003	6.28301	8.44861	10.9137	8.01566	5.01802	5.40362
389	4.52249	5.57153	3.83132	4.83864	9.83782	11.9071	6.47256	8.79169	11.1957	7.80019	5.18277	5.33981
390	4.3364	5.3581	3.90673	4.85601	9.80397	11.8734	6.6512	9.00231	11.7361	7.69831	5.31561	5.3451
391	4.08683	5.18975	4.06606	4.88288	9.79238	11.7794	6.96832	9.05424	12.1341	7.62003	5.61122	5.26565
392	3.81346	5.04748	4.22386	4.91978	9.95465	11.6796	7.21104	9.06382	12.3613	7.61591	5.87837	5.43581
393	3.59582	4.94773	4.2923	4.9878	10.2684	11.503	7.42235	9.22341	12.7021	7.37887	5.93896	5.08657
394	3.4401	4.90761	4.27569	5.06677	10.5822	11.2939	7.5098	9.46392	12.8583	7.02242	5.78871	4.58201
395	3.39888	4.93967	4.19859	5.17949	10.7584	10.9785	7.62794	9.98325	12.8945	7.04116	5.39772	4.58548
396	3.40558	5.06504	4.07121	5.28309	10.9699	10.7542	7.6803	10.5142	12.6683	7.03821	4.93112	4.92854
397	3.43378	5.27926	3.98582	5.37508	11.1432	10.5912	7.73243	10.9489	12.5401	7.07116	4.27704	5.32539
398	3.4914	5.56862	3.91401	5.48547	11.1124	10.4095	7.81149	11.0342	12.1335	7.14663	4.11492	5.47082
399	3.56871	5.75025	3.86154	5.60438	11.0444	10.384	7.9174	10.9557	11.9491	7.11919	3.85695	5.12239

## Sheet: FIG4
a								c								b							d
	Mean			95%CI					Mean			95%CI					Mean							Mean
Time(ms)	Short	Medium	Long	Short	Medium	Long		Time(ms)	Short	Medium	Long	Short	Medium	Long			ERP	5-8	8-15	15-25	30-40			ERP	5-8	8-15	15-25	30-40
-2232			-0.24989			1.06474		-2232			0.50171			0.221912		MonkeyG	0.121678	-0.3669	-0.887179	-0.419114	-0.164569		MonkeyG	-0.205594	-0.57669	-0.905828	-0.514219	-0.146853
-2231			-0.188891			1.08095		-2231			0.501423			0.221519		MonkeyB	-0.154545	-0.621212	-0.39697	-0.0863636	0.175		MonkeyB	-0.389394	-0.531061	-0.565909	-0.269697	0.163636
-2230			-0.141918			1.13909		-2230			0.501168			0.221148		MonkeyF	0.131818	-0.675	-0.338636	0.181818	-0.0128788		MonkeyF	-0.390152	-0.241667	0.482576	0.361364	-0.152273
-2229			-0.0939273			1.22629		-2229			0.500902			0.220774
-2228			-0.0987964			1.3327		-2228			0.500672			0.220422			95%CI							95%CI
-2227			-0.132146			1.44465		-2227			0.500432			0.220068			ERP	5-8	8-15	15-25	30-40			ERP	5-8	8-15	15-25	30-40
-2226			-0.22294			1.53617		-2226			0.500229			0.219736		MonkeyG	0.116407	0.246649	0.0402051	0.180561	0.198797		MonkeyG	0.122525	0.130859	0.0371917	0.191775	0.154495
-2225			-0.355374			1.60505		-2225			0.500019			0.219404		MonkeyB	0.122655	0.133171	0.112326	0.255112	0.223598		MonkeyB	0.129526	0.19545	0.17658	0.231778	0.242552
-2224			-0.523578			1.65799		-2224			0.499849			0.219093		MonkeyF	0.138085	0.0942405	0.214202	0.221001	0.188245		MonkeyF	0.125932	0.237981	0.156868	0.209066	0.289483
-2223			-0.651193			1.69854		-2223			0.499673			0.218783
-2222			-0.714093			1.72738		-2222			0.499538			0.218494
-2221			-0.727678			1.73349		-2221			0.4994			0.218207
-2220			-0.736717			1.7338		-2220			0.499303			0.21794
-2219			-0.77027			1.72842		-2219			0.499206			0.217675
-2218			-0.840902			1.72543		-2218			0.499149			0.21743
-2217			-0.907494			1.74751		-2217			0.499094			0.217187
-2216			-0.979468			1.76534		-2216			0.499079			0.216962
-2215			-1.05002			1.762		-2215			0.499068			0.21674
-2214			-1.09916			1.75598		-2214			0.499096			0.216534
-2213			-1.17515			1.76448		-2213			0.499131			0.216332
-2212			-1.24889			1.78175		-2212			0.499204			0.216144
-2211			-1.30416			1.80086		-2211			0.499286			0.21596
-2210			-1.32144			1.82085		-2210			0.499404			0.215791
-2209			-1.28605			1.83651		-2209			0.499536			0.215626
-2208			-1.22254			1.84414		-2208			0.499701			0.215475
-2207			-1.16035			1.85748		-2207			0.499883			0.215329
-2206			-1.15805			1.8842		-2206			0.500095			0.215198
-2205			-1.19593			1.91394		-2205			0.500327			0.215073
-2204			-1.29418			1.9297		-2204			0.500586			0.214962
-2203			-1.39248			1.92682		-2203			0.500869			0.21486
-2202			-1.45201			1.90265		-2202			0.501175			0.214772
-2201			-1.40075			1.85383		-2201			0.501507			0.214694
-2200			-1.27945			1.80524		-2200			0.501859			0.214631
-2199			-1.12935			1.7694		-2199			0.50224			0.214579
-2198			-1.00004			1.74771		-2198			0.502638			0.214544
-2197			-0.907872			1.75617		-2197			0.503068			0.214523
-2196			-0.874619			1.77319		-2196			0.503511			0.214519
-2195			-0.875652			1.79359		-2195			0.503989			0.214532
-2194			-0.921745			1.8101		-2194			0.504479			0.214564
-2193			-0.952259			1.79836		-2193			0.505006			0.214614
-2192			-0.977693			1.77859		-2192			0.505541			0.214686
-2191			-1.01008			1.73948		-2191			0.506118			0.214779
-2190			-1.02902			1.6876		-2190			0.506701			0.214895
-2189			-1.00916			1.61207		-2189			0.507327			0.215033
-2188			-0.97244			1.52736		-2188			0.507958			0.215196
-2187			-0.914149			1.48631		-2187			0.508635			0.215383
-2186			-0.867533			1.49655		-2186			0.509316			0.215597
-2185			-0.815546			1.51066		-2185			0.510046			0.215836
-2184			-0.733851			1.53475		-2184			0.510779			0.216103
-2183			-0.632843			1.55211		-2183			0.51156			0.216397
-2182			-0.502962			1.58497		-2182			0.512346			0.216719
-2181			-0.347427			1.63429		-2181			0.513178			0.217069
-2180			-0.200053			1.68757		-2180			0.514014			0.217448
-2179			-0.121706			1.7046		-2179			0.514895			0.217857
-2178			-0.105787			1.70536		-2178			0.515778			0.218295
-2177			-0.134864			1.70349		-2177			0.516706			0.218763
-2176			-0.189429			1.72503		-2176			0.517636			0.219261
-2175			-0.225692			1.78324		-2175			0.518608			0.21979
-2174			-0.249423			1.86439		-2174			0.519583			0.220349
-2173			-0.276445			1.95649		-2173			0.520597			0.22094
-2172			-0.288399			2.06291		-2172			0.521615			0.22156
-2171			-0.278155			2.15662		-2171			0.52267			0.222211
-2170			-0.26543			2.22384		-2170			0.52373			0.222891
-2169			-0.295022			2.26168		-2169			0.524823			0.223602
-2168			-0.393226			2.26224		-2168			0.525922			0.224341
-2167			-0.493897			2.2458		-2167			0.52705			0.22511
-2166			-0.577323			2.21294		-2166			0.528186			0.225906
-2165			-0.632118			2.18283		-2165			0.529347			0.226731
-2164			-0.658143			2.14675		-2164			0.530516			0.22758
-2163			-0.702386			2.10056		-2163			0.531706			0.228458
-2162			-0.779934			2.04417		-2162			0.532905			0.229358
-2161			-0.864901			2.00572		-2161			0.53412			0.230284
-2160			-0.922026			1.99895		-2160			0.535345			0.231229
-2159			-0.890607			2.01865		-2159			0.536582			0.232199
-2158			-0.823767			2.06581		-2158			0.53783			0.233184
-2157			-0.771854			2.08106		-2157			0.539086			0.234193
-2156			-0.737047			2.0434		-2156			0.540356			0.235213
-2155			-0.69487			1.93007		-2155			0.541631			0.236254
-2154			-0.676706			1.78881		-2154			0.54292			0.237302
-2153			-0.676212			1.63599		-2153			0.544211			0.238369
-2152			-0.714674			1.51094		-2152			0.545519			0.23944
-2151			-0.769675			1.41602		-2151			0.546826			0.240526
-2150			-0.846272			1.35836		-2150			0.548151			0.241612
-2149			-0.911831			1.32425		-2149			0.549475			0.24271
-2148			-0.976975			1.29606		-2148			0.550816			0.243804
-2147			-1.01734			1.27691		-2147			0.552154			0.244908
-2146			-1.06817			1.24502		-2146			0.553511			0.246003
-2145			-1.10247			1.20097		-2145			0.554863			0.247105
-2144			-1.11287			1.13785		-2144			0.556234			0.248194
-2143			-1.07988			1.07959		-2143			0.557599			0.249287
-2142			-1.04341			1.0301		-2142			0.558982			0.250364
-2141			-1.01208			0.976179		-2141			0.560356			0.251441
-2140			-1.03617			0.893689		-2140			0.561748			0.2525
-2139			-1.07631			0.811852		-2139			0.56313			0.253555
-2138			-1.08156			0.765773		-2138			0.564529			0.25459
-2137			-1.05121			0.757112		-2137			0.565917			0.255617
-2136			-0.994077			0.781796		-2136			0.567319			0.256621
-2135			-0.912419			0.826158		-2135			0.568712			0.257615
-2134			-0.850061			0.863452		-2134			0.570117			0.258586
-2133			-0.795405			0.892366		-2133			0.571514			0.259543
-2132			-0.769838			0.882174		-2132			0.572923			0.260476
-2131			-0.738789			0.85204		-2131			0.574326			0.261393
-2130			-0.712319			0.825212		-2130			0.575739			0.262287
-2129			-0.651913			0.853765		-2129			0.577147			0.263163
-2128			-0.581653			0.925659		-2128			0.578565			0.264015
-2127			-0.511131			1.02127		-2127			0.57998			0.264847
-2126			-0.437071			1.10426		-2126			0.581402			0.265658
-2125			-0.388819			1.17941		-2125			0.582823			0.266444
-2124			-0.377478			1.25268		-2124			0.584248			0.26721
-2123			-0.380352			1.32601		-2123			0.585671			0.26795
-2122			-0.335741			1.39222		-2122			0.587097			0.26867
-2121			-0.2479			1.45418		-2121			0.58852			0.269361
-2120			-0.128779			1.4829		-2120			0.589943			0.270032
-2119			-0.0269648			1.49569		-2119			0.591364			0.270672
-2118			0.0416017			1.50269		-2118			0.592782			0.271294
-2117			0.102573			1.50958		-2117			0.5942			0.271881
-2116			0.142765			1.52867		-2116			0.595612			0.272451
-2115			0.160857			1.55453		-2115			0.597023			0.272985
-2114			0.160274			1.57114		-2114			0.598427			0.273501
-2113			0.166375			1.56899		-2113			0.599829			0.27398
-2112			0.221458			1.54765		-2112			0.60122			0.274442
-2111			0.266171			1.50101		-2111			0.602609			0.274864
-2110			0.327161			1.4689		-2110			0.603983			0.27527
-2109			0.349488			1.45611		-2109			0.605351			0.275635
-2108			0.346267			1.45259		-2108			0.606701			0.275984
-2107			0.339047			1.4512		-2107			0.608042			0.276291
-2106			0.364802			1.42573		-2106			0.60936			0.276582
-2105			0.447544			1.39068		-2105			0.610665			0.276831
-2104			0.519204			1.37407		-2104			0.611944			0.277062
-2103			0.576084			1.37577		-2103			0.613207			0.277251
-2102			0.546921			1.37021		-2102			0.61444			0.277422
-2101			0.435833			1.34957		-2101			0.615652			0.277551
-2100			0.301796			1.32833		-2100			0.616832			0.27766
-2099			0.183463			1.31907		-2099			0.617987			0.277729
-2098			0.101936			1.34002		-2098			0.619108			0.277777
-2097			0.0664392			1.39453		-2097			0.620202			0.277787
-2096			0.0699729			1.44369		-2096			0.621259			0.277776
-2095			0.0846196			1.46065		-2095			0.622285			0.277728
-2094			0.0936759			1.42298		-2094			0.623272			0.277659
-2093			0.0885059			1.35949		-2093			0.624226			0.277557
-2092			0.0595652			1.3257		-2092			0.625138			0.277434
-2091			0.0391384			1.3494		-2091			0.626013			0.27728
-2090			0.0417119			1.40402		-2090			0.626845			0.277105
-2089			0.0567676			1.47139		-2089			0.627635			0.276903
-2088			0.063321			1.50857		-2088			0.628381			0.276678
-2087			0.0530836			1.52625		-2087			0.62908			0.276429
-2086			-0.00238032			1.52479		-2086			0.629733			0.276156
-2085			-0.0558152			1.53172		-2085			0.630335			0.275864
-2084			-0.0892982			1.50939		-2084			0.630888			0.275545
-2083			-0.0256972			1.49945		-2083			0.631386			0.27521
-2082			0.05768			1.48366		-2082			0.631832			0.274848
-2081			0.128494			1.4814		-2081			0.632219			0.274472
-2080			0.130102			1.48555		-2080			0.632551			0.27407
-2079			0.0278997			1.49977		-2079			0.63282			0.273657
-2078			-0.163718			1.5315		-2078			0.633033			0.273216
-2077			-0.396286			1.59403		-2077			0.633177			0.272767
-2076			-0.602951			1.65254		-2076			0.633263			0.272289
-2075			-0.759274			1.68397		-2075			0.633276			0.271805
-2074			-0.871779			1.67473		-2074			0.633226			0.271293
-2073			-0.937839			1.63279		-2073			0.633101			0.270774
-2072			-0.923149			1.57664		-2072			0.632909			0.270226
-2071			-0.866923			1.55138		-2071			0.632638			0.269672
-2070			-0.858626			1.55018		-2070			0.632297			0.269088
-2069			-0.900892			1.55928		-2069			0.631873			0.268498
-2068			-0.966212			1.58431		-2068			0.631376			0.267877
-2067			-1.04737			1.5991		-2067			0.630795			0.26725
-2066			-1.13509			1.57328		-2066			0.630138			0.266591
-2065			-1.20574			1.51498		-2065			0.629396			0.265926
-2064			-1.25209			1.44991		-2064			0.628577			0.265229
-2063			-1.26386			1.40401		-2063			0.627674			0.264525
-2062			-1.27673			1.37635		-2062			0.626693			0.263791
-2061			-1.27528			1.35299		-2061			0.625629			0.263049
-2060			-1.2241			1.31837		-2060			0.624486			0.262278
-2059			-1.16586			1.2873		-2059			0.623261			0.261498
-2058			-1.14273			1.25447		-2058			0.621958			0.26069
-2057			-1.17144			1.22212		-2057			0.620573			0.259874
-2056			-1.18863			1.22073		-2056			0.619111			0.259031
-2055			-1.15326			1.24919		-2055			0.617569			0.258178
-2054			-1.08782			1.2704		-2054			0.61595			0.257302
-2053			-0.993506			1.26014		-2053			0.614255			0.256415
-2052			-0.90308			1.25071		-2052			0.612484			0.255507
-2051			-0.828572			1.25307		-2051			0.610639			0.254588
-2050			-0.739755			1.29888		-2050			0.608719			0.25365
-2049			-0.614574			1.38848		-2049			0.60673			0.2527
-2048			-0.481858			1.48841		-2048			0.604667			0.251735
-2047			-0.339758			1.58359		-2047			0.602539			0.250757
-2046			-0.214317			1.62723		-2046			0.600339			0.249767
-2045			-0.10488			1.6464		-2045			0.598077			0.248765
-2044			-0.0340324			1.65692		-2044			0.595747			0.247753
-2043			0.0332788			1.64863		-2043			0.59336			0.246729
-2042			0.078506			1.64991		-2042			0.590907			0.245698
-2041			0.117019			1.65229		-2041			0.588403			0.244654
-2040			0.113794			1.66454		-2040			0.585838			0.243607
-2039			0.0890909			1.69869		-2039			0.583227			0.242548
-2038			0.0704946			1.76059		-2038			0.580561			0.241488
-2037			0.0813493			1.79626		-2037			0.577855			0.240417
-2036			0.105001			1.80372		-2036			0.575101			0.239349
-2035			0.112243			1.79241		-2035			0.572311			0.23827
-2034			0.137719			1.77666		-2034			0.569478			0.237197
-2033			0.202743			1.76922		-2033			0.566614			0.236115
-2032			0.293638			1.77431		-2032			0.563713			0.235041
-2031			0.402614			1.78577		-2031			0.560785			0.233961
-2030			0.511077			1.78652		-2030			0.557824			0.232892
-2029			0.611902			1.77404		-2029			0.554842			0.231819
-2028			0.669713			1.76709		-2028			0.55183			0.23076
-2027			0.674815			1.76455		-2027			0.548801			0.229698
-2026			0.676401			1.7651		-2026			0.545748			0.228653
-2025			0.650657			1.77522		-2025			0.542681			0.227608
-2024			0.606312			1.78619		-2024			0.539595			0.226582
-2023			0.519222			1.80113		-2023			0.5365			0.225559
-2022			0.44517			1.80492		-2022			0.533391			0.224557
-2021			0.422994			1.78296		-2021			0.530276			0.223562
-2020			0.455738			1.73121		-2020			0.527152			0.22259
-2019			0.522955			1.68573		-2019			0.524027			0.221627
-2018			0.605232			1.64271		-2018			0.520899			0.220691
-2017			0.708995			1.60952		-2017			0.517773			0.219768
-2016			0.831148			1.56949		-2016			0.514649			0.218874
-2015			0.941601			1.51717		-2015			0.511531			0.217995
-2014			1.01636			1.46127		-2014			0.508421			0.217147
-2013			1.0354			1.40467		-2013			0.505319			0.216317
-2012			1.03109			1.38257		-2012			0.50223			0.215519
-2011			0.993839			1.40212		-2011			0.499154			0.214742
-2010			0.936847			1.4397		-2010			0.496095			0.213996
-2009			0.891779			1.47041		-2009			0.493052			0.213274
-2008			0.862627			1.46363		-2008			0.490031			0.212582
-2007			0.84834			1.43815		-2007			0.487031			0.211916
-2006			0.830309			1.38127		-2006			0.484056			0.21128
-2005			0.810318			1.31601		-2005			0.481106			0.210671
-2004			0.749062			1.27733		-2004			0.478187			0.21009
-2003			0.633724			1.25452		-2003			0.475296			0.209538
-2002			0.478093			1.27058		-2002			0.47244			0.209012
-2001			0.329585			1.32092		-2001			0.469615			0.208515
-2000			0.215975			1.37222		-2000			0.466829			0.208044
-1999			0.165542			1.40264		-1999			0.464078			0.207601
-1998			0.13316			1.39348		-1998			0.461367			0.207183
-1997			0.0824072			1.38436		-1997			0.458694			0.206792
-1996			0.00449729			1.37175		-1996			0.456063			0.206424
-1995			-0.0384881			1.32312		-1995			0.453471			0.206084
-1994			-0.0541833			1.23287		-1994			0.450923			0.205764
-1993			-0.0174102			1.09608		-1993			0.448415			0.205472
-1992			0.0583946			0.991218		-1992			0.445952			0.205197
-1991			0.108257			0.942641		-1991			0.443529			0.204948
-1990			0.0929956			0.94516		-1990			0.441153			0.204715
-1989			0.0324233			0.97766		-1989			0.438818			0.204506
-1988			0.00526649			1.00264		-1988			0.43653			0.204311
-1987			0.035556			1.01651		-1987			0.434286			0.20414
-1986			0.073268			1.03544		-1986			0.432089			0.20398
-1985			0.0877211			1.09567		-1985			0.429936			0.203842
-1984			0.0504679			1.20714		-1984			0.427832			0.203714
-1983			0.0262812			1.31016		-1983			0.425772			0.203607
-1982			0.0373413			1.38414		-1982			0.423762			0.203509
-1981			0.113764			1.39095		-1981			0.421796			0.203431
-1980			0.20437			1.36021		-1980			0.41988			0.203362
-1979			0.315148			1.30997		-1979			0.418009			0.20331
-1978			0.406379			1.25204		-1978			0.416185			0.203266
-1977			0.478771			1.18534		-1977			0.414406			0.20324
-1976			0.498683			1.12162		-1976			0.412673			0.20322
-1975			0.48203			1.09568		-1975			0.410982			0.203215
-1974			0.436127			1.13703		-1974			0.409337			0.203217
-1973			0.366425			1.27584		-1973			0.407732			0.203233
-1972			0.279229			1.50981		-1972			0.40617			0.203255
-1971			0.244885			1.76885		-1971			0.404647			0.20329
-1970			0.283204			1.99978		-1970			0.403165			0.20333
-1969			0.37411			2.1493		-1969			0.40172			0.20338
-1968			0.430333			2.22782		-1968			0.400315			0.203435
-1967			0.446395			2.26835		-1967			0.398945			0.203499
-1966			0.437992			2.26428		-1966			0.397612			0.203568
-1965			0.454043			2.23974		-1965			0.396314			0.203644
-1964			0.47624			2.23506		-1964			0.395051			0.203724
-1963			0.531687			2.24457		-1963			0.39382			0.203808
-1962			0.612607			2.27454		-1962			0.392624			0.203896
-1961			0.705432			2.30948		-1961			0.391458			0.203987
-1960			0.738478			2.34943		-1960			0.390323			0.20408
-1959			0.747659			2.37107		-1959			0.389216			0.204173
-1958			0.755364			2.37273		-1958			0.388138			0.204268
-1957			0.797144			2.3549		-1957			0.387085			0.204361
-1956			0.860399			2.33528		-1956			0.386057			0.204454
-1955			0.912908			2.32051		-1955			0.38505			0.204544
-1954			0.958315			2.32358		-1954			0.384064			0.204633
-1953			0.960892			2.33254		-1953			0.383097			0.204717
-1952			0.898753			2.35172		-1952			0.382146			0.2048
-1951			0.768163			2.35728		-1951			0.381212			0.204876
-1950			0.60242			2.34624		-1950			0.380292			0.20495
-1949			0.444641			2.33987		-1949			0.379385			0.205017
-1948			0.296454			2.31435		-1948			0.378491			0.205082
-1947			0.165858			2.27235		-1947			0.377609			0.205137
-1946			0.0631049			2.20988		-1946			0.376736			0.205189
-1945			-0.00197535			2.13988		-1945			0.375872			0.205231
-1944			-0.0953513			2.08572		-1944			0.375015			0.205268
-1943			-0.196563			2.04164		-1943			0.374165			0.205293
-1942			-0.28258			2.04063		-1942			0.373318			0.205312
-1941			-0.342074			2.067		-1941			0.372475			0.205319
-1940			-0.389455			2.10186		-1940			0.371631			0.205317
-1939			-0.419739			2.09885		-1939			0.370788			0.205302
-1938			-0.372768			2.03361		-1938			0.369942			0.205277
-1937			-0.317461			1.90623		-1937			0.369094			0.205239
-1936			-0.243785			1.77693		-1936			0.368239			0.205189
-1935			-0.229053			1.66482		-1935			0.36738			0.205125
-1934			-0.254226			1.57641		-1934			0.366513			0.20505
-1933			-0.262573			1.51045		-1933			0.365639			0.20496
-1932			-0.248612			1.46978		-1932			0.364755			0.204858
-1931			-0.208369			1.45728		-1931			0.363862			0.204742
-1930			-0.146238			1.46785		-1930			0.362958			0.204614
-1929			-0.0726676			1.50271		-1929			0.362043			0.204471
-1928			0.0229933			1.54158		-1928			0.361115			0.204315
-1927			0.112172			1.56107		-1927			0.360175			0.204146
-1926			0.179681			1.57951		-1926			0.35922			0.203963
-1925			0.215743			1.58003		-1925			0.358252			0.203767
-1924			0.270364			1.56689		-1924			0.357266			0.203558
-1923			0.312596			1.5289		-1923			0.356267			0.203335
-1922			0.394107			1.45878		-1922			0.355249			0.203099
-1921			0.514032			1.37393		-1921			0.354217			0.202849
-1920			0.683177			1.29327		-1920			0.353166			0.202586
-1919			0.849759			1.22494		-1919			0.3521			0.202311
-1918			0.986737			1.16406		-1918			0.351015			0.202022
-1917			1.08351			1.09733		-1917			0.349915			0.201722
-1916			1.17805			1.03369		-1916			0.348797			0.201409
-1915			1.25322			0.958856		-1915			0.347665			0.201086
-1914			1.33701			0.894731		-1914			0.346516			0.200752
-1913			1.38621			0.876217		-1913			0.345352			0.200407
-1912			1.41624			0.919973		-1912			0.344172			0.200053
-1911			1.39221			0.981671		-1911			0.342979			0.19969
-1910			1.30324			1.0465		-1910			0.34177			0.199317
-1909			1.21003			1.09082		-1909			0.340547			0.198937
-1908			1.1773			1.13955		-1908			0.33931			0.198549
-1907			1.16979			1.17656		-1907			0.338059			0.198153
-1906			1.12926			1.22502		-1906			0.336795			0.197751
-1905			1.05268			1.2767		-1905			0.335518			0.197343
-1904			0.917351			1.31087		-1904			0.334228			0.196929
-1903			0.72526			1.34148		-1903			0.332925			0.196511
-1902			0.522031			1.36126		-1902			0.33161			0.196089
-1901			0.345234			1.39428		-1901			0.330281			0.195664
-1900			0.224119			1.42238		-1900			0.328942			0.195236
-1899			0.190031			1.46165		-1899			0.327589			0.194805
-1898			0.177602			1.50388		-1898			0.326225			0.194374
-1897			0.181588			1.51748		-1897			0.324847			0.193942
-1896			0.188483			1.517		-1896			0.323458			0.193509
-1895			0.188978			1.54802		-1895			0.322057			0.193077
-1894			0.201911			1.61642		-1894			0.320645			0.192647
-1893			0.244301			1.70648		-1893			0.319219			0.192217
-1892			0.285064			1.79954		-1892			0.317785			0.191789
-1891			0.276995			1.88968		-1891			0.316339			0.191365
-1890			0.216468			1.95283		-1890			0.314886			0.190943
-1889			0.0934008			1.97136		-1889			0.313421			0.190525
-1888			-0.0572703			1.96239		-1888			0.311952			0.190112
-1887			-0.18508			1.95251		-1887			0.310473			0.189704
-1886			-0.259903			1.94846		-1886			0.308992			0.189302
-1885			-0.284592			1.91403		-1885			0.307503			0.188907
-1884			-0.228573			1.87035		-1884			0.306015			0.188518
-1883			-0.155178			1.80357		-1883			0.304522			0.188138
-1882			-0.101836			1.73305		-1882			0.303032			0.187767
-1881			-0.0835971			1.63729		-1881			0.30154			0.187406
-1880			-0.114384			1.56168		-1880			0.300053			0.187054
-1879			-0.176734			1.49771		-1879			0.298567			0.186715
-1878			-0.247445			1.42965		-1878			0.297088			0.186387
-1877			-0.306738			1.35348		-1877			0.295612			0.186072
-1876			-0.312572			1.27852		-1876			0.294146			0.18577
-1875			-0.293699			1.21432		-1875			0.292684			0.185482
-1874			-0.299134			1.14407		-1874			0.291234			0.185208
-1873			-0.333609			1.07194		-1873			0.289793			0.184951
-1872			-0.434185			1.0256		-1872			0.288366			0.184708
-1871			-0.545256			1.00655		-1871			0.286951			0.184483
-1870			-0.686323			1.01694		-1870			0.285552			0.184273
-1869			-0.807675			1.03445		-1869			0.284169			0.184082
-1868			-0.885263			1.07029		-1868			0.282805			0.183908
-1867			-0.946147			1.10837		-1867			0.281461			0.183754
-1866			-0.944219			1.16717		-1866			0.280138			0.183618
-1865			-0.905285			1.26411		-1865			0.278837			0.183503
-1864			-0.79925			1.38605		-1864			0.27756			0.183407
-1863			-0.642623			1.50255		-1863			0.276309			0.183333
-1862			-0.461943			1.60917		-1862			0.275083			0.183278
-1861			-0.307626			1.65898		-1861			0.273887			0.183247
-1860			-0.1552			1.65513		-1860			0.272718			0.183235
-1859			-0.0321524			1.60669		-1859			0.271581			0.183247
-1858			0.0365893			1.54101		-1858			0.270474			0.18328
-1857			0.107605			1.46811		-1857			0.269401			0.183337
-1856			0.183841			1.42033		-1856			0.268358			0.183415
-1855			0.300158			1.39894		-1855			0.267351			0.183516
-1854			0.463744			1.38115		-1854			0.266375			0.183638
-1853			0.656216			1.36585		-1853			0.265437			0.183784
-1852			0.868356			1.37334		-1852			0.264529			0.183951
-1851			1.06423			1.43532		-1851			0.26366			0.18414
-1850			1.22264			1.53042		-1850			0.262821			0.18435
-1849			1.2875			1.62659		-1849			0.262022			0.184581
-1848			1.23688			1.6774		-1848			0.261254			0.184832
-1847			1.11316			1.66625		-1847			0.260526			0.185104
-1846			0.973056			1.62912		-1846			0.259828			0.185394
-1845			0.863231			1.59248		-1845			0.259171			0.185703
-1844			0.774071			1.59752		-1844			0.258543			0.18603
-1843			0.714015			1.61254		-1843			0.257955			0.186374
-1842			0.67755			1.61435		-1842			0.257395			0.186733
-1841			0.63958			1.58634		-1841			0.256873			0.187108
-1840			0.630999			1.56103		-1840			0.256378			0.187496
-1839			0.639298			1.53567		-1839			0.25592			0.187897
-1838			0.677643			1.53202		-1838			0.255485			0.18831
-1837			0.688701			1.53791		-1837			0.255085			0.188733
-1836			0.595779			1.52445		-1836			0.254707			0.189165
-1835			0.454374			1.4876		-1835			0.254361			0.189605
-1834			0.314971			1.43803		-1834			0.254035			0.190052
-1833			0.199185			1.38744		-1833			0.253739			0.190504
-1832			0.16631			1.35379		-1832			0.253463			0.190962
-1831			0.155703			1.34446		-1831			0.253213			0.191423
-1830			0.163083			1.34331		-1830			0.252982			0.191887
-1829			0.16492			1.33899		-1829			0.252777			0.192351
-1828			0.182455			1.32121		-1828			0.252589			0.192817
-1827			0.279687			1.31307		-1827			0.252424			0.193281
-1826			0.442188			1.29721		-1826			0.252278			0.193744
-1825			0.64064			1.25933		-1825			0.252153			0.194203
-1824			0.824771			1.21574		-1824			0.252047			0.19466
-1823			0.955538			1.18078		-1823			0.251961			0.195109
-1822			1.0391			1.14496		-1822			0.251894			0.195553
-1821			1.08542			1.12344		-1821			0.251844			0.195987
-1820			1.09463			1.11162		-1820			0.251814			0.196414
-1819			1.05824			1.1149		-1819			0.251799			0.196827
-1818			0.986931			1.14388		-1818			0.251804			0.19723
-1817			0.926403			1.20477		-1817			0.251821			0.197617
-1816			0.888298			1.28477		-1816			0.251856			0.197992
-1815			0.898428			1.37237		-1815			0.251902			0.198349
-1814			0.907493			1.43377		-1814			0.251966			0.198691
-1813			0.92477			1.44638		-1813			0.252038			0.199013
-1812			0.918036			1.42584		-1812			0.252126			0.199319
-1811			0.939473			1.40491		-1811			0.252218			0.199603
-1810			0.937384			1.42436		-1810			0.252325			0.199868
-1809			0.96619			1.45799		-1809			0.252432			0.200109
-1808			0.98981			1.50332		-1808			0.252552			0.200329
-1807			0.992339			1.5322		-1807			0.252668			0.200523
-1806			0.944685			1.53007		-1806			0.252795			0.200694
-1805			0.857311			1.54061		-1805			0.252915			0.200837
-1804			0.777592			1.53998		-1804			0.253045			0.200957
-1803			0.715507			1.56644		-1803			0.253166			0.201047
-1802			0.625021			1.60518		-1802			0.253296			0.201112
-1801			0.5364			1.63888		-1801			0.253418			0.201147
-1800			0.482492			1.66957		-1800			0.253547			0.201156
-1799			0.479151			1.70344		-1799			0.253668			0.201133
-1798			0.539376			1.72514		-1798			0.253796			0.201085
-1797			0.652741			1.73997		-1797			0.253915			0.201004
-1796			0.811359			1.74726		-1796			0.254041			0.200896
-1795			1.0042			1.70818		-1795			0.254157			0.200756
-1794			1.20697			1.63659		-1794			0.254278			0.200589
-1793			1.37382			1.56563		-1793			0.254389			0.200389
-1792			1.53244			1.52475		-1792			0.254503			0.200161
-1791			1.64409			1.52083		-1791			0.254607			0.199902
-1790			1.70497			1.52914		-1790			0.254711			0.199615
-1789			1.70211			1.53051		-1789			0.254806			0.199297
-1788			1.66008			1.51356		-1788			0.254899			0.198951
-1787			1.59402			1.49104		-1787			0.254983			0.198576
-1786			1.57256			1.48613		-1786			0.255065			0.198175
-1785			1.56611			1.50901		-1785			0.255139			0.197745
-1784			1.61474			1.53144		-1784			0.25521			0.19729
-1783			1.68639			1.49573		-1783			0.255275			0.196809
-1782			1.7553			1.40766		-1782			0.255335			0.196304
-1781			1.79481			1.31878		-1781			0.255392			0.195774
-1780			1.81213			1.25505		-1780			0.255441			0.195221
-1779			1.76915			1.22477		-1779			0.255488			0.194646
-1778			1.7004			1.21526		-1778			0.255526			0.194048
-1777			1.62541			1.2422		-1777			0.255563			0.19343
-1776			1.55793			1.29613		-1776			0.255589			0.192792
-1775			1.50458			1.38961		-1775			0.255615			0.192135
-1774			1.43017			1.49973		-1774			0.255629			0.19146
-1773			1.31158			1.58547		-1773			0.255644			0.190769
-1772			1.18259			1.63507		-1772			0.255647			0.190061
-1771			1.11521			1.65368		-1771			0.25565			0.189341
-1770			1.1661			1.67934		-1770			0.255641			0.188605
-1769			1.29753			1.72031		-1769			0.255633			0.18786
-1768			1.44418			1.79331		-1768			0.255611			0.187101
-1767			1.53372			1.86162		-1767			0.25559			0.186335
-1766			1.55389			1.90124		-1766			0.255552			0.185558
-1765			1.53401			1.87835		-1765			0.255514			0.184774
-1764			1.5004			1.79947		-1764			0.255459			0.183982
-1763			1.50081			1.68277		-1763			0.255401			0.183185
-1762			1.51536			1.54761		-1762			0.255324			0.182381
-1761			1.52192			1.4117		-1761			0.255242			0.181575
-1760			1.47152			1.30135		-1760			0.25514			0.180762
-1759			1.38337			1.22169		-1759			0.255032			0.179951
-1758			1.27629			1.1792		-1758			0.254902			0.179135
-1757			1.15653			1.1858		-1757			0.254763			0.178322
-1756			1.05465			1.23694		-1756			0.254602			0.177507
-1755			0.953092			1.31317		-1755			0.254429			0.176698
-1754			0.893635			1.39605		-1754			0.254233			0.175889
-1753			0.844799			1.47044		-1753			0.254023			0.175087
-1752			0.839658			1.53788		-1752			0.253788			0.174288
-1751			0.853286			1.61311		-1751			0.253537			0.173499
-1750			0.868564			1.69915		-1750			0.253261			0.172715
-1749			0.891798			1.75013		-1749			0.252967			0.171943
-1748			0.882943			1.77143		-1748			0.252647			0.171178
-1747			0.869675			1.77552		-1747			0.252307			0.170427
-1746			0.856681			1.76714		-1746			0.251941			0.169686
-1745			0.856763			1.76716		-1745			0.251554			0.16896
-1744			0.849572			1.73666		-1744			0.251141			0.168246
-1743			0.791102			1.64012		-1743			0.250705			0.16755
-1742			0.693793			1.4988		-1742			0.250245			0.166867
-1741			0.615921			1.36244		-1741			0.249759			0.166203
-1740			0.612113			1.2616		-1740			0.24925			0.165555
-1739			0.686661			1.20029		-1739			0.248714			0.164928
-1738			0.791543			1.13658		-1738			0.248155			0.164318
-1737			0.904958			1.06243		-1737			0.247567			0.16373
-1736			1.03628			1.00458		-1736			0.246956			0.163161
-1735			1.18585			0.993164		-1735			0.246315			0.162614
-1734			1.33414			1.04583		-1734			0.245651			0.162087
-1733			1.44792			1.13859		-1733			0.244955			0.161582
-1732			1.51578			1.22895		-1732			0.244236			0.161098
-1731			1.50137			1.31083		-1731			0.243485			0.160637
-1730			1.44699			1.36803		-1730			0.242711			0.160197
-1729			1.39331			1.4016		-1729			0.241905			0.159779
-1728			1.31506			1.42741		-1728			0.241076			0.159382
-1727			1.21493			1.43907		-1727			0.240216			0.159008
-1726			1.07906			1.47245		-1726			0.239335			0.158655
-1725			0.923029			1.50764		-1725			0.238425			0.158324
-1724			0.820262			1.52517		-1724			0.237495			0.158016
-1723			0.805317			1.50321		-1723			0.236538			0.157731
-1722			0.858673			1.45321		-1722			0.235563			0.157469
-1721			0.939772			1.38764		-1721			0.234564			0.157231
-1720			1.0369			1.3159		-1720			0.233548			0.157018
-1719			1.12069			1.23923		-1719			0.23251			0.15683
-1718			1.20228			1.18106		-1718			0.231457			0.156667
-1717			1.28195			1.14943		-1717			0.230385			0.15653
-1716			1.34612			1.15385		-1716			0.229298			0.15642
-1715			1.38175			1.17088		-1715			0.228194			0.156338
-1714			1.38085			1.17887		-1714			0.227076			0.156283
-1713			1.34002			1.16197		-1713			0.225943			0.156256
-1712			1.28238			1.13355		-1712			0.224797			0.156259
-1711			1.23777			1.09592		-1711			0.223639			0.156292
-1710			1.22511			1.0638		-1710			0.222472			0.156355
-1709			1.24062			1.06022		-1709			0.221294			0.15645
-1708			1.31122			1.07756		-1708			0.22011			0.156577
-1707			1.46422			1.13404		-1707			0.21892			0.156737
-1706			1.64658			1.19362		-1706			0.217725			0.156932
-1705			1.85144			1.2732		-1705			0.216529			0.157161
-1704			1.98808			1.3558		-1704			0.215331			0.157426
-1703			2.02946			1.4224		-1703			0.214136			0.157728
-1702			1.9635			1.48422		-1702			0.212942			0.158066
-1701			1.81375			1.51499		-1701			0.211753			0.158441
-1700			1.64443			1.54275		-1700			0.210568			0.158854
-1699			1.46813			1.54924		-1699			0.209391			0.159305
-1698			1.34937			1.54088		-1698			0.208219			0.159794
-1697			1.28774			1.51466		-1697			0.207058			0.160321
-1696			1.22619			1.47677		-1696			0.205903			0.160886
-1695			1.1554			1.41669		-1695			0.20476			0.161489
-1694			1.07172			1.3639		-1694			0.203626			0.16213
-1693			0.924669			1.30072		-1693			0.202505			0.162807
-1692			0.766075			1.24582		-1692			0.201396			0.163522
-1691			0.607033			1.22332		-1691			0.200301			0.164271
-1690			0.48457			1.22952		-1690			0.199219			0.165056
-1689			0.375669			1.24687		-1689			0.198154			0.165874
-1688			0.292329			1.25946		-1688			0.197103			0.166725
-1687			0.237856			1.26533		-1687			0.196069			0.167606
-1686			0.22101			1.27177		-1686			0.19505			0.168519
-1685			0.263706			1.29129		-1685			0.194049			0.169458
-1684			0.297809			1.30054		-1684			0.193065			0.170426
-1683			0.30467			1.27806		-1683			0.192099			0.171417
-1682			0.258422			1.23645		-1682			0.191152			0.172432
-1681			0.122843			1.18438		-1681			0.190222			0.173467
-1680			-0.0596833			1.14861		-1680			0.189312			0.174522
-1679			-0.203092			1.14482		-1679			0.188421			0.175592
-1678			-0.265962			1.14929		-1678			0.18755			0.176678
-1677			-0.215741			1.14492		-1677			0.186697			0.177774
-1676			-0.0572694			1.11119		-1676			0.185866			0.178882
-1675			0.174384			1.10952		-1675			0.185051			0.179995
-1674			0.510841			1.16715		-1674			0.184259			0.181115
-1673			0.819027			1.25214		-1673			0.183483			0.182236
-1672			1.07598			1.32587		-1672			0.182728			0.183359
-1671			1.23251			1.31859		-1671			0.181989			0.184477
-1670			1.27671			1.24226		-1670			0.181272			0.185593
-1669			1.26319			1.14715		-1669			0.180568			0.186699
-1668			1.18195			1.07357		-1668			0.179887			0.187799
-1667			1.07269			1.02952		-1667			0.179218			0.188885
-1666			0.928334			1.02992		-1666			0.178571			0.18996
-1665			0.781282			1.06062		-1665			0.177936			0.191017
-1664			0.661008			1.1094		-1664			0.177323			0.192058
-1663			0.620767			1.15027		-1663			0.17672			0.193076
-1662			0.654538			1.15767		-1662			0.176137			0.194075
-1661			0.743343			1.14254		-1661			0.175564			0.195046
-1660			0.807637			1.1191		-1660			0.17501			0.195994
-1659			0.842987			1.12005		-1659			0.174464			0.196911
-1658			0.822747			1.17113		-1658			0.173935			0.1978
-1657			0.831992			1.2435		-1657			0.173413			0.198656
-1656			0.938014			1.2806		-1656			0.172907			0.199482
-1655			1.08871			1.29155		-1655			0.172406			0.200273
-1654			1.1934			1.32447		-1654			0.171919			0.201031
-1653			1.26808			1.37584		-1653			0.171437			0.201753
-1652			1.29888			1.41399		-1652			0.170967			0.202442
-1651			1.35261			1.42124		-1651			0.1705			0.203094
-1650			1.41401			1.40398		-1650			0.170041			0.203711
-1649			1.50825			1.3919		-1649			0.169586			0.204293
-1648			1.58448			1.41442		-1648			0.169136			0.204838
-1647			1.68571			1.44778		-1647			0.168687			0.205349
-1646			1.76902			1.49313		-1646			0.168241			0.205823
-1645			1.85626			1.53103		-1645			0.167795			0.206265
-1644			1.91537			1.53577		-1644			0.167347			0.20667
-1643			1.97449			1.534		-1643			0.166897			0.207044
-1642			2.03475			1.49879		-1642			0.166443			0.207384
-1641			2.11697			1.47046		-1641			0.165986			0.207695
-1640			2.1794			1.46988		-1640			0.165521			0.207973
-1639			2.18732			1.49992		-1639			0.165051			0.208225
-1638			2.14101			1.53946		-1638			0.164571			0.208447
-1637			2.04113			1.58215		-1637			0.164084			0.208647
-1636			1.96473			1.60588		-1636			0.163584			0.208818
-1635			1.88593			1.61662		-1635			0.163077			0.208972
-1634			1.83677			1.61128		-1634			0.162554			0.209101
-1633			1.78537			1.57747		-1633			0.162023			0.209215
-1632			1.72344			1.52599		-1632			0.161475			0.209309
-1631			1.63326			1.45803		-1631			0.16092			0.209393
-1630			1.53391			1.40863		-1630			0.160345			0.20946
-1629			1.45128			1.38648		-1629			0.159765			0.209521
-1628			1.39568			1.39475		-1628			0.159165			0.209569
-1627			1.33485			1.41966		-1627			0.158559			0.209616
-1626			1.30031			1.44654		-1626			0.157934			0.209652
-1625			1.28353			1.46715		-1625			0.157304			0.209691
-1624			1.28145			1.459		-1624			0.156656			0.209723
-1623			1.30236			1.44449		-1623			0.156004			0.20976
-1622			1.28519			1.43261		-1622			0.155334			0.209794
-1621			1.21439			1.43856		-1621			0.154661			0.209837
-1620			1.09009			1.4635		-1620			0.153973			0.209879
-1619			0.923256			1.48181		-1619			0.153283			0.209933
-1618			0.802579			1.5043		-1618			0.15258			0.209988
-1617			0.739315			1.53949		-1617			0.151875			0.210057
-1616			0.759251			1.56471		-1616			0.151159			0.21013
-1615			0.782855			1.56756		-1615			0.150443			0.210217
-1614			0.770075			1.54075		-1614			0.149717			0.210311
-1613			0.677766			1.49628		-1613			0.148991			0.210418
-1612			0.567715			1.44074		-1612			0.148257			0.210534
-1611			0.4456			1.37964		-1611			0.147524			0.210663
-1610			0.344769			1.34514		-1610			0.146784			0.210801
-1609			0.265065			1.36464		-1609			0.146044			0.210953
-1608			0.197326			1.42959		-1608			0.1453			0.211113
-1607			0.107079			1.5094		-1607			0.144555			0.211285
-1606			0.0171544			1.56714		-1606			0.143808			0.211467
-1605			-0.0537515			1.5868		-1605			0.14306			0.211659
-1604			-0.0641221			1.59897		-1604			0.14231			0.21186
-1603			-0.0507103			1.61438		-1603			0.141559			0.21207
-1602			-0.0101904			1.65849		-1602			0.140808			0.212289
-1601			0.0615612			1.71838		-1601			0.140055			0.212515
-1600			0.130744			1.74999		-1600			0.139303			0.212751
-1599			0.156748			1.71981		-1599			0.13855			0.212991
-1598			0.124842			1.6449		-1598			0.137801			0.21324
-1597			0.0361306			1.56931		-1597			0.13705			0.213493
-1596			-0.0374317			1.54444		-1596			0.136305			0.213753
-1595			-0.0731493			1.5764		-1595			0.13556			0.214014
-1594			-0.0260344			1.62876		-1594			0.134823			0.214283
-1593			0.0882619			1.66726		-1593			0.134086			0.214551
-1592			0.214817			1.68402		-1592			0.13336			0.214824
-1591			0.316591			1.67245		-1591			0.132635			0.215096
-1590			0.355585			1.62621		-1590			0.131923			0.215372
-1589			0.358067			1.5616		-1589			0.131214			0.215644
-1588			0.354287			1.45608		-1588			0.13052			0.21592
-1587			0.315613			1.35324		-1587			0.12983			0.21619
-1586			0.297388			1.28141		-1586			0.129159			0.216463
-1585			0.290593			1.24145		-1585			0.128494			0.216729
-1584			0.285764			1.21742		-1584			0.12785			0.216998
-1583			0.282355			1.18972		-1583			0.127216			0.217258
-1582			0.277105			1.1699		-1582			0.126604			0.217519
-1581			0.305811			1.15498		-1581			0.126005			0.217771
-1580			0.354588			1.16183		-1580			0.12543			0.218023
-1579			0.418637			1.15901		-1579			0.124869			0.218265
-1578			0.46992			1.12684		-1578			0.124334			0.218505
-1577			0.542218			1.07935		-1577			0.123814			0.218733
-1576			0.625321			1.02848		-1576			0.123321			0.218958
-1575			0.724031			1.0002		-1575			0.122844			0.219171
-1574			0.779957			1.02076		-1574			0.122394			0.219378
-1573			0.832759			1.07124		-1573			0.121962			0.219572
-1572			0.827059			1.11266		-1572			0.121557			0.219759
-1571			0.779118			1.12665		-1571			0.121172			0.219931
-1570			0.690638			1.09758		-1570			0.120814			0.220094
-1569			0.612343			1.04859		-1569			0.120479			0.220242
-1568			0.53326			0.99158		-1568			0.120172			0.220379
-1567			0.446916			0.964879		-1567			0.11989			0.220499
-1566			0.372434			0.982581		-1566			0.119638			0.220607
-1565			0.319456			1.017		-1565			0.119413			0.220699
-1564			0.323022			1.00554		-1564			0.119217			0.220775
-1563			0.36595			0.923083		-1563			0.119051			0.220835
-1562			0.423582			0.809211		-1562			0.118914			0.220878
-1561			0.470669			0.735993		-1561			0.118807			0.220905
-1560			0.465052			0.734843		-1560			0.11873			0.220914
-1559			0.425702			0.759177		-1559			0.118683			0.220906
-1558			0.406107			0.79854		-1558			0.118665			0.22088
-1557			0.463569			0.840642		-1557			0.118679			0.220838
-1556			0.580377			0.898171		-1556			0.11872			0.220777
-1555			0.704794			0.955304		-1555			0.118794			0.2207
-1554			0.781589			1.02887		-1554			0.118894			0.220606
-1553			0.747161			1.11619		-1553			0.119027			0.220496
-1552			0.692456			1.20499		-1552			0.119186			0.220369
-1551			0.642116			1.29306		-1551			0.119378			0.220227
-1550			0.636725			1.40207		-1550			0.119594			0.22007
-1549			0.669558			1.51999		-1549			0.119842			0.219899
-1548			0.696061			1.62254		-1548			0.120114			0.219712
-1547			0.719811			1.70992		-1547			0.120416			0.219514
-1546			0.73172			1.76026		-1546			0.120741			0.219301
-1545			0.714453			1.7991		-1545			0.121095			0.219078
-1544			0.684296			1.81037		-1544			0.12147			0.218842
-1543			0.614679			1.79886		-1543			0.121874			0.218596
-1542			0.511336			1.77831		-1542			0.122297			0.218339
-1541			0.397602			1.76075		-1541			0.122748			0.218073
-1540			0.285449			1.76798		-1540			0.123216			0.217797
-1539			0.186155			1.77589		-1539			0.123709			0.217513
-1538			0.116307			1.77584		-1538			0.124217			0.217219
-1537			0.0625346			1.79175		-1537			0.124747			0.216919
-1536			0.0251006			1.81419		-1536			0.12529			0.21661
-1535			0.00357867			1.83372		-1535			0.125852			0.216296
-1534			0.0532106			1.83997		-1534			0.126423			0.215974
-1533			0.1594			1.81425		-1533			0.127009			0.215648
-1532			0.281208			1.79249		-1532			0.127602			0.215316
-1531			0.378857			1.78542		-1531			0.128206			0.21498
-1530			0.391668			1.78922		-1530			0.128814			0.21464
-1529			0.377453			1.81087		-1529			0.129428			0.214297
-1528			0.334125			1.80434		-1528			0.130043			0.213952
-1527			0.29466			1.76489		-1527			0.13066			0.213605
-1526			0.281732			1.70596		-1526			0.131276			0.213257
-1525			0.219574			1.67115		-1525			0.131891			0.212909
-1524			0.0955029			1.63837		-1524			0.132502			0.212561
-1523			-0.0692247			1.61272		-1523			0.133107			0.212214
-1522			-0.209955			1.61198		-1522			0.133706			0.211869
-1521			-0.264577			1.60884		-1521			0.134297			0.211524
-1520			-0.219697			1.57596		-1520			0.134879			0.211182
-1519			-0.0828199			1.52519		-1519			0.135449			0.210842
-1518			0.0824073			1.51342		-1518			0.136008			0.210505
-1517			0.210732			1.53543		-1517			0.136553			0.21017
-1516			0.202645			1.55423		-1516			0.137085			0.209839
-1515			0.0574288			1.54533		-1515			0.137601			0.20951
-1514			-0.165002			1.5487		-1514			0.138105			0.209184
-1513			-0.387291			1.53081		-1513			0.138591			0.208862
-1512			-0.554123			1.4916		-1512			0.139063			0.208543
-1511			-0.654612			1.43726		-1511			0.139518			0.208227
-1510			-0.68034			1.38953		-1510			0.139959			0.207915
-1509			-0.618602			1.36022		-1509			0.140383			0.207606
-1508			-0.507531			1.33893		-1508			0.140794			0.207302
-1507			-0.383837			1.3248		-1507			0.141189			0.207001
-1506			-0.259684			1.29399		-1506			0.141572			0.206704
-1505			-0.164434			1.26599		-1505			0.14194			0.20641
-1504			-0.0977108			1.24138		-1504			0.142298			0.206121
-1503			-0.0974098			1.22418		-1503			0.142642			0.205835
-1502			-0.120393			1.20182		-1502			0.142977			0.205553
-1501			-0.125422			1.18894		-1501			0.1433			0.205274
-1500			-0.0525266			1.18549		-1500			0.143615			0.204998
-1499			0.0863586			1.18744		-1499			0.143919			0.204724
-1498			0.20958			1.16941		-1498			0.144217			0.204452
-1497			0.274235			1.09941		-1497			0.144505			0.20418
-1496			0.271941			1.00535		-1496			0.144788			0.20391
-1495			0.248045			0.916239		-1495			0.145063			0.203639
-1494			0.245587			0.860059		-1494			0.145335			0.203367
-1493			0.275242			0.853142		-1493			0.145601			0.203095
-1492			0.397157			0.905104		-1492			0.145866			0.20282
-1491			0.571796			1.00122		-1491			0.146128			0.202543
-1490			0.7381			1.10402		-1490			0.14639			0.202263
-1489			0.864193			1.16986		-1489			0.146651			0.20198
-1488			0.932849			1.19855		-1488			0.146912			0.201692
-1487			0.958298			1.17507		-1487			0.147173			0.201399
-1486			0.91087			1.14712		-1486			0.147435			0.2011
-1485			0.857934			1.14579		-1485			0.147698			0.200794
-1484			0.823728			1.18419		-1484			0.147962			0.20048
-1483			0.850608			1.25097		-1483			0.148226			0.200158
-1482			0.925699			1.34174		-1482			0.148492			0.199825
-1481			1.02385			1.41804		-1481			0.148757			0.199482
-1480			1.13916			1.49651		-1480			0.149023			0.199126
-1479			1.23393			1.53968		-1479			0.149289			0.198758
-1478			1.27809			1.56788		-1478			0.149554			0.198376
-1477			1.28725			1.56825		-1477			0.149818			0.197979
-1476			1.28608			1.53796		-1476			0.15008			0.197567
-1475			1.29502			1.5117		-1475			0.15034			0.19714
-1474			1.30024			1.47331		-1474			0.150597			0.196695
-1473			1.33111			1.47486		-1473			0.150851			0.196233
-1472			1.39027			1.49036		-1472			0.151101			0.195753
-1471			1.43427			1.50596		-1471			0.151349			0.195254
-1470			1.42046			1.51781		-1470			0.151591			0.194737
-1469			1.2743			1.52209		-1469			0.151831			0.1942
-1468			1.08685			1.54453		-1468			0.152065			0.193644
-1467			0.884554			1.55404		-1467			0.152297			0.193068
-1466			0.709312			1.53671		-1466			0.152523			0.192472
-1465			0.557305			1.4717		-1465			0.152748			0.191857
-1464			0.457774			1.38452		-1464			0.152967			0.191222
-1463			0.442752			1.31453		-1463			0.153184			0.190568
-1462			0.456046			1.26913		-1462			0.153396			0.189895
-1461			0.476467			1.2556		-1461			0.153605			0.189204
-1460			0.498394			1.25785		-1460			0.153808			0.188494
-1459			0.521179			1.26166		-1459			0.154007			0.187767
-1458			0.540443			1.25221		-1458			0.154199			0.187022
-1457			0.509111			1.24483		-1457			0.154386			0.186259
-1456			0.437038			1.24422		-1456			0.154566			0.185479
-1455			0.336408			1.24489		-1455			0.15474			0.184683
-1454			0.192443			1.24473		-1454			0.154905			0.18387
-1453			0.0444435			1.25806		-1453			0.155064			0.18304
-1452			-0.0273853			1.29356		-1452			0.155214			0.182195
-1451			-0.0152659			1.31528		-1451			0.155355			0.181335
-1450			0.0718109			1.31797		-1450			0.155487			0.18046
-1449			0.188746			1.30145		-1449			0.15561			0.179571
-1448			0.289827			1.28545		-1448			0.155722			0.178669
-1447			0.352555			1.28891		-1447			0.155824			0.177754
-1446			0.348688			1.27339		-1446			0.155913			0.176828
-1445			0.294797			1.22796		-1445			0.155989			0.175889
-1444			0.192328			1.13605		-1444			0.156051			0.174939
-1443			0.0799884			1.03764		-1443			0.156098			0.173979
-1442			-0.0430675			0.973377		-1442			0.156129			0.17301
-1441			-0.193437			0.944707		-1441			0.156142			0.17203
-1440			-0.353805			0.951262		-1440			0.156136			0.171042
-1439			-0.511845			1.01852		-1439			0.15611			0.170045
-1438			-0.595166			1.11058		-1438			0.156063			0.169041
-1437			-0.600516			1.18459		-1437			0.155995			0.16803
-1436			-0.585955			1.19719		-1436			0.155904			0.167013
-1435			-0.503806			1.16649		-1435			0.15579			0.16599
-1434			-0.368587			1.14319		-1434			0.155653			0.164964
-1433			-0.241152			1.15254		-1433			0.155492			0.163934
-1432			-0.146509			1.19719		-1432			0.155307			0.162903
-1431			-0.11801			1.2483		-1431			0.155097			0.161872
-1430			-0.143231			1.27457		-1430			0.154863			0.160841
-1429			-0.142086			1.28266		-1429			0.154603			0.159811
-1428			-0.0954897			1.26125		-1428			0.154319			0.158785
-1427			0.0485589			1.22609		-1427			0.154009			0.157763
-1426			0.197265			1.16642		-1426			0.153675			0.156746
-1425			0.324329			1.08628		-1425			0.153317			0.155736
-1424			0.344887			0.974008		-1424			0.152935			0.154733
-1423			0.333355			0.871852		-1423			0.152531			0.153739
-1422			0.334671			0.787763		-1422			0.152105			0.152755
-1421			0.401449			0.732487		-1421			0.151659			0.151782
-1420			0.495118			0.705957		-1420			0.151194			0.150822
-1419			0.622582			0.756867		-1419			0.15071			0.149875
-1418			0.773225			0.856411		-1418			0.15021			0.148944
-1417			0.916949			0.967909		-1417			0.149693			0.148027
-1416			1.03414			1.03999		-1416			0.149162			0.147128
-1415			1.12233			1.08305		-1415			0.148616			0.146246
-1414			1.19473			1.08271		-1414			0.148056			0.145383
-1413			1.22751			1.042		-1413			0.147484			0.14454
-1412			1.2167			0.980012		-1412			0.1469			0.143717
-1411			1.14049			0.907681		-1411			0.146305			0.142915
-1410			1.04146			0.826425		-1410			0.145702			0.142135
-1409			0.90321			0.742885		-1409			0.14509			0.141378
-1408			0.794779			0.693505		-1408			0.14447			0.140646
-1407			0.735178			0.675205		-1407			0.143845			0.139938
-1406			0.765121			0.689255		-1406			0.143215			0.139255
-1405			0.868005			0.735565		-1405			0.14258			0.138599
-1404			1.00446			0.798369		-1404			0.141941			0.137969
-1403			1.15311			0.870749		-1403			0.141299			0.137367
-1402			1.266			0.932066		-1402			0.140654			0.136793
-1401			1.33544			0.986578		-1401			0.140007			0.136246
-1400			1.33154			0.989234		-1400			0.139359			0.135728
-1399			1.2772			0.935555		-1399			0.13871			0.135238
-1398			1.16794			0.865956		-1398			0.138061			0.134778
-1397			1.05456			0.810995		-1397			0.137412			0.134347
-1396			0.980665			0.796886		-1396			0.136765			0.133945
-1395			0.925509			0.821		-1395			0.13612			0.133573
-1394			0.90201			0.872319		-1394			0.135479			0.133232
-1393			0.928061			0.926986		-1393			0.134843			0.13292
-1392			0.991072			0.944367		-1392			0.134213			0.13264
-1391			1.05969			0.944218		-1391			0.13359			0.13239
-1390			1.09523			0.930085		-1390			0.132976			0.132171
-1389			1.09329			0.904213		-1389			0.132372			0.131983
-1388			1.08341			0.888534		-1388			0.131778			0.131828
-1387			1.10374			0.884845		-1387			0.131197			0.131703
-1386			1.1077			0.921234		-1386			0.130628			0.131612
-1385			1.15507			0.968444		-1385			0.130074			0.131552
-1384			1.23797			1.03113		-1384			0.129536			0.131525
-1383			1.28707			1.10605		-1383			0.129012			0.131531
-1382			1.26021			1.13707		-1382			0.128506			0.131571
-1381			1.15363			1.16243		-1381			0.128016			0.131643
-1380			0.995617			1.17407		-1380			0.127544			0.131749
-1379			0.828112			1.17597		-1379			0.12709			0.131888
-1378			0.725956			1.1692		-1378			0.126656			0.13206
-1377			0.715058			1.15288		-1377			0.126241			0.132264
-1376			0.771094			1.1495		-1376			0.125846			0.132502
-1375			0.81325			1.16635		-1375			0.125473			0.132772
-1374			0.816035			1.18983		-1374			0.125123			0.133074
-1373			0.817544			1.1994		-1373			0.124797			0.133409
-1372			0.827608			1.16938		-1372			0.124495			0.133775
-1371			0.766772			1.11277		-1371			0.124219			0.134173
-1370			0.638172			1.0353		-1370			0.12397			0.134602
-1369			0.438568			0.977293		-1369			0.123748			0.135062
-1368			0.233213			0.966266		-1368			0.123555			0.135552
-1367			0.035493			0.965461		-1367			0.12339			0.136071
-1366			-0.0975089			0.948623		-1366			0.123255			0.136618
-1365			-0.129553			0.905032		-1365			0.123148			0.137193
-1364			0.00379851			0.872759		-1364			0.123071			0.137796
-1363			0.16316			0.875707		-1363			0.123024			0.138424
-1362			0.352014			0.893397		-1362			0.123006			0.139078
-1361			0.477438			0.910792		-1361			0.123017			0.139757
-1360			0.568072			0.935233		-1360			0.123058			0.14046
-1359			0.619024			0.978035		-1359			0.123127			0.141186
-1358			0.653394			1.03576		-1358			0.123227			0.141935
-1357			0.697127			1.09541		-1357			0.123356			0.142706
-1356			0.77251			1.16593		-1356			0.123516			0.143498
-1355			0.855681			1.24133		-1355			0.123705			0.14431
-1354			0.946349			1.3147		-1354			0.123924			0.145143
-1353			1.04496			1.34437		-1353			0.124173			0.145994
-1352			1.16617			1.36712		-1352			0.124451			0.146863
-1351			1.33038			1.37351		-1351			0.124758			0.147749
-1350			1.4796			1.39342		-1350			0.125093			0.148651
-1349			1.63506			1.4496		-1349			0.125456			0.149569
-1348			1.74089			1.53157		-1348			0.125848			0.150501
-1347			1.8192			1.62697		-1347			0.126267			0.151448
-1346			1.8312			1.69252		-1346			0.126713			0.152407
-1345			1.78356			1.73254		-1345			0.127187			0.153379
-1344			1.74097			1.74464		-1344			0.127687			0.154362
-1343			1.7066			1.74553		-1343			0.128215			0.155357
-1342			1.68553			1.73148		-1342			0.128768			0.156363
-1341			1.66216			1.71336		-1341			0.129349			0.157379
-1340			1.64401			1.71125		-1340			0.129955			0.158404
-1339			1.64244			1.71114		-1339			0.130587			0.159439
-1338			1.6449			1.73829		-1338			0.131245			0.160481
-1337			1.63463			1.79493		-1337			0.131928			0.161532
-1336			1.58019			1.87503		-1336			0.132634			0.162589
-1335			1.52042			1.93997		-1335			0.133366			0.163652
-1334			1.48588			1.96935		-1334			0.134118			0.164719
-1333			1.43851			1.96143		-1333			0.134894			0.165791
-1332			1.41967			1.94454		-1332			0.13569			0.166865
-1331			1.40987			1.93257		-1331			0.136507			0.167941
-1330			1.39865			1.94371		-1330			0.137342			0.169017
-1329			1.34788			1.95251		-1329			0.138197			0.170094
-1328			1.27171			1.95595		-1328			0.139069			0.171168
-1327			1.17746			1.9676		-1327			0.139959			0.17224
-1326			1.11741			1.98511		-1326			0.140863			0.173308
-1325			1.07338			2.00686		-1325			0.141785			0.174372
-1324			1.045			2.0217		-1324			0.14272			0.175428
-1323			1.00998			2.02846		-1323			0.14367			0.176477
-1322			0.959616			1.99566		-1322			0.14463			0.177516
-1321			0.907502			1.96143		-1321			0.145601			0.178544
-1320			0.86055			1.92661		-1320			0.14658			0.17956
-1319			0.852902			1.91382		-1319			0.147567			0.180561
-1318			0.888794			1.91633		-1318			0.148556			0.181546
-1317			0.964073			1.91501		-1317			0.149548			0.182514
-1316			1.06204			1.90629		-1316			0.150539			0.183462
-1315			1.12377			1.89961		-1315			0.151528			0.184389
-1314			1.15816			1.89716		-1314			0.15251			0.185292
-1313			1.16608			1.89723		-1313			0.153486			0.186172
-1312			1.1446			1.88784		-1312			0.154451			0.187024
-1311			1.10813			1.87997		-1311			0.155404			0.187849
-1310			1.06714			1.86486		-1310			0.156342			0.188644
-1309			1.02369			1.82529		-1309			0.157264			0.189409
-1308			0.992587			1.74973		-1308			0.158168			0.190141
-1307			0.972937			1.61779		-1307			0.15905			0.19084
-1306			0.990811			1.47148		-1306			0.159909			0.191503
-1305			1.03646			1.32386		-1305			0.160743			0.192131
-1304			1.12663			1.20807		-1304			0.161551			0.192721
-1303			1.23927			1.12372		-1303			0.162328			0.193274
-1302			1.35967			1.09197		-1302			0.163075			0.193787
-1301			1.40962			1.09363		-1301			0.163788			0.19426
-1300			1.40261			1.12338		-1300			0.164467			0.194692
-1299			1.32877			1.17004		-1299			0.165109			0.195082
-1298			1.23449			1.19974		-1298			0.165713			0.195429
-1297			1.20331			1.20453		-1297			0.166276			0.195733
-1296			1.23825			1.17162		-1296			0.166799			0.195994
-1295			1.29671			1.11727		-1295			0.167279			0.19621
-1294			1.38789			1.03854		-1294			0.167717			0.196383
-1293			1.48921			0.93127		-1293			0.168109			0.19651
-1292			1.623			0.83481		-1292			0.168458			0.196593
-1291			1.77159			0.788389		-1291			0.168758			0.196632
-1290			1.90924			0.794019		-1290			0.169013			0.196627
-1289			1.9953			0.828551		-1289			0.169217			0.196577
-1288			2.00246			0.864885		-1288			0.169375			0.196485
-1287			1.94435			0.90803		-1287			0.169481			0.196349
-1286			1.85894			0.944986		-1286			0.16954			0.196172
-1285			1.73985			0.99798		-1285			0.169547			0.195952
-1284			1.60391			1.05113		-1284			0.169507			0.195692
-1283			1.46333			1.09668		-1283			0.169416			0.195391
-1282			1.36209			1.13222		-1282			0.169278			0.195052
-1281			1.30912			1.18378		-1281			0.169089			0.194672
-1280			1.32446			1.25435		-1280			0.168853			0.194255
-1279			1.33787			1.30927		-1279			0.168567			0.1938
-1278			1.35351			1.31506		-1278			0.168235			0.193309
-1277			1.35309			1.2855		-1277			0.167853			0.192782
-1276			1.3576			1.27557		-1276			0.167425			0.19222
-1275			1.36928			1.27399		-1275			0.166948			0.191622
-1274			1.37811			1.2832		-1274			0.166425			0.190992
-1273			1.40331			1.2824		-1273			0.165854			0.190327
-1272			1.38721			1.28644		-1272			0.165239			0.189632
-1271			1.32209			1.28693		-1271			0.164577			0.188903
-1270			1.21968			1.29906		-1270			0.163872			0.188146
-1269			1.07122			1.31696		-1269			0.163121			0.187357
-1268			0.928956			1.32299		-1268			0.162329			0.186541
-1267			0.767579			1.31069		-1267			0.161494			0.185696
-1266			0.620726			1.30354		-1266			0.160617			0.184826
-1265			0.522373			1.31689		-1265			0.159698			0.183929
-1264			0.507704			1.34643		-1264			0.158739			0.183009
-1263			0.544633			1.38079		-1263			0.157737			0.182066
-1262			0.606836			1.41531		-1262			0.156695			0.181101
-1261			0.695107			1.436		-1261			0.155611			0.180116
-1260			0.811035			1.45712		-1260			0.154486			0.179113
-1259			0.944168			1.4792		-1259			0.15332			0.178092
-1258			1.0425			1.52023		-1258			0.152114			0.177055
-1257			1.12655			1.56082		-1257			0.150867			0.176003
-1256			1.16096			1.60638		-1256			0.149579			0.174938
-1255			1.15881			1.67944		-1255			0.148253			0.173861
-1254			1.12569			1.75372		-1254			0.146886			0.172774
-1253			1.09062			1.84092		-1253			0.145483			0.171677
-1252			1.07086			1.9053		-1252			0.14404			0.170573
-1251			1.03705			1.94114		-1251			0.14256			0.169461
-1250			0.955554			1.94821		-1250			0.141043			0.168344
-1249			0.826668			1.9389		-1249			0.139491			0.167223
-1248			0.675019			1.90881		-1248			0.137902			0.166098
-1247			0.537226			1.85727		-1247			0.136279			0.164971
-1246			0.409978			1.81273		-1246			0.134621			0.163843
-1245			0.329107			1.78323		-1245			0.132931			0.162714
-1244			0.298363			1.7762		-1244			0.131206			0.161586
-1243			0.296112			1.78403		-1243			0.129452			0.160459
-1242			0.296907			1.78191		-1242			0.127666			0.159333
-1241			0.303062			1.76627		-1241			0.125853			0.15821
-1240			0.365401			1.71941		-1240			0.124009			0.157089
-1239			0.432629			1.64042		-1239			0.122142			0.155971
-1238			0.47312			1.54846		-1238			0.120248			0.154856
-1237			0.475739			1.45724		-1237			0.118333			0.153745
-1236			0.426064			1.38188		-1236			0.116392			0.152636
-1235			0.336444			1.32195		-1235			0.114432			0.151531
-1234			0.251465			1.28426		-1234			0.112448			0.15043
-1233			0.180274			1.28488		-1233			0.110446			0.149333
-1232			0.121658			1.29836		-1232			0.108422			0.148239
-1231			0.0697433			1.32031		-1231			0.10638			0.147149
-1230			0.0264631			1.33415		-1230			0.104318			0.146064
-1229			-0.00724149			1.30454		-1229			0.102241			0.144983
-1228			-0.00310773			1.25364		-1228			0.100144			0.143907
-1227			0.0211685			1.20657		-1227			0.0980342			0.142836
-1226			0.0786729			1.19626		-1226			0.0959087			0.141769
-1225			0.160535			1.21164		-1225			0.0937719			0.140708
-1224			0.259939			1.23482		-1224			0.0916232			0.139653
-1223			0.351438			1.23584		-1223			0.0894661			0.138603
-1222			0.390122			1.2091		-1222			0.087301			0.137559
-1221			0.360201			1.17066		-1221			0.0851306			0.136522
-1220			0.255277			1.14671		-1220			0.082956			0.135491
-1219			0.16389			1.11912		-1219			0.0807792			0.134468
-1218			0.0942361			1.09692		-1218			0.0786018			0.133453
-1217			0.130101			1.08505		-1217			0.0764249			0.132446
-1216			0.200864			1.07052		-1216			0.0742509			0.13145
-1215			0.298385			1.0648		-1215			0.0720799			0.130464
-1214			0.416118			1.0496		-1214			0.0699154			0.129489
-1213			0.546636			1.04898		-1213			0.0677568			0.128528
-1212			0.685742			1.05579		-1212			0.0656081			0.127581
-1211			0.798304			1.07438		-1211			0.0634681			0.12665
-1210			0.821717			1.08498		-1210			0.061342			0.125738
-1209			0.76181			1.09411		-1209			0.0592277			0.124844
-1208			0.654346			1.09705		-1208			0.0571311			0.123973
-1207			0.557041			1.06686		-1207			0.0550499			0.123124
-1206			0.537709			1.00906		-1206			0.0529905			0.122301
-1205			0.626947			0.931883		-1205			0.05095			0.121505
-1204			0.777638			0.861433		-1204			0.0489353			0.120739
-1203			0.910434			0.849354		-1203			0.0469431			0.120002
-1202			0.979582			0.85918		-1202			0.0449805			0.1193
-1201			1.00863			0.853013		-1201			0.0430438			0.118631
-1200			1.03311			0.82398		-1200			0.0411404			0.118
-1199			1.0585			0.769957		-1199			0.0392663			0.117407
-1198			1.07256			0.753109		-1198			0.0374289			0.116856
-1197			1.07108			0.762654		-1197			0.0356244			0.116347
-1196			1.03565			0.772345		-1196			0.0338597			0.115884
-1195			0.983684			0.754207		-1195			0.0321312			0.115466
-1194			0.963677			0.710556		-1194			0.0304453			0.115098
-1193			1.00674			0.675562		-1193			0.0287985			0.114779
-1192			1.06991			0.663478		-1192			0.0271969			0.114512
-1191			1.13506			0.686693		-1191			0.0256373			0.114297
-1190			1.19319			0.752087		-1190			0.0241251			0.114135
-1189			1.25557			0.826323		-1189			0.0226576			0.114027
-1188			1.2678			0.888824		-1188			0.0212395			0.113975
-1187			1.23245			0.925447		-1187			0.0198689			0.113977
-1186			1.14534			0.943759		-1186			0.0185493			0.114036
-1185			1.06141			0.943024		-1185			0.0172794			0.114151
-1184			0.959189			0.945812		-1184			0.0160616			0.114323
-1183			0.87202			0.976978		-1183			0.0148951			0.114552
-1182			0.785592			1.03042		-1182			0.0137811			0.114838
-1181			0.736811			1.08849		-1181			0.0127193			0.11518
-1180			0.677782			1.13378		-1180			0.0117095			0.115579
-1179			0.541375			1.1393		-1179			0.0107524			0.116033
-1178			0.374001			1.14498		-1178			0.00984665			0.116541
-1177			0.200159			1.14684		-1177			0.00899408			0.117103
-1176			0.00691095			1.18439		-1176			0.0081923			0.117716
-1175			-0.165872			1.27019		-1175			0.00744393			0.11838
-1174			-0.302659			1.38615		-1174			0.00674555			0.119092
-1173			-0.331427			1.48377		-1173			0.0061005			0.119851
-1172			-0.229635			1.57176		-1172			0.00550433			0.120654
-1171			-0.0869253			1.65256		-1171			0.00496107			0.1215
-1170			0.0831624			1.73604		-1170			0.00446545			0.122385
-1169			0.215008			1.7709		-1169			0.00402211			0.12331
-1168			0.261677			1.76621		-1168			0.00362514			0.12427
-1167			0.211938			1.73389		-1167			0.00327971			0.125266
-1166			0.113793			1.68788		-1166			0.00297944			0.126291
-1165			-0.0267312			1.61854		-1165			0.0027298			0.127348
-1164			-0.196725			1.54795		-1164			0.00252408			0.128431
-1163			-0.383443			1.49927		-1163			0.00236789			0.129541
-1162			-0.5381			1.4674		-1162			0.00225431			0.130672
-1161			-0.595429			1.44026		-1161			0.00218888			0.131825
-1160			-0.581895			1.39771		-1160			0.00216469			0.132994
-1159			-0.514449			1.34905		-1159			0.00218713			0.134181
-1158			-0.431382			1.31868		-1158			0.00224952			0.13538
-1157			-0.397722			1.2968		-1157			0.00235699			0.136592
-1156			-0.390111			1.29537		-1156			0.0025033			0.13781
-1155			-0.426236			1.3321		-1155			0.00269316			0.139038
-1154			-0.495091			1.41749		-1154			0.00292089			0.140268
-1153			-0.59666			1.5522		-1153			0.00319063			0.141503
-1152			-0.711753			1.70039		-1152			0.00349732			0.142737
-1151			-0.857375			1.84941		-1151			0.00384431			0.143973
-1150			-0.95296			1.95953		-1150			0.00422719			0.145203
-1149			-1.02034			2.00315		-1149			0.00464839			0.146432
-1148			-1.03383			1.98745		-1148			0.00510417			0.147652
-1147			-1.04811			1.93984		-1147			0.00559594			0.148867
-1146			-1.0835			1.88252		-1146			0.00612069			0.150071
-1145			-1.16388			1.85152		-1145			0.00667876			0.151266
-1144			-1.23825			1.84533		-1144			0.00726789			0.152447
-1143			-1.2629			1.85206		-1143			0.00788738			0.153616
-1142			-1.2565			1.87361		-1142			0.00853573			0.154767
-1141			-1.17535			1.87035		-1141			0.00921129			0.155904
-1140			-1.05322			1.8471		-1140			0.00991336			0.157022
-1139			-0.883445			1.79605		-1139			0.0106394			0.158122
-1138			-0.692499			1.75919		-1138			0.0113894			0.1592
-1137			-0.508209			1.73208		-1137			0.0121601			0.160258
-1136			-0.362255			1.72657		-1136			0.0129522			0.161293
-1135			-0.271793			1.73459		-1135			0.0137616			0.162304
-1134			-0.21863			1.74521		-1134			0.0145897			0.16329
-1133			-0.208521			1.77548		-1133			0.0154317			0.164251
-1132			-0.249305			1.81321		-1132			0.0162895			0.165183
-1131			-0.309288			1.85625		-1131			0.0171579			0.166088
-1130			-0.343875			1.91268		-1130			0.0180389			0.166963
-1129			-0.363666			1.96824		-1129			0.0189267			0.167807
-1128			-0.334426			2.01344		-1128			0.0198237			0.16862
-1127			-0.256504			2.07154		-1127			0.0207237			0.169399
-1126			-0.1163			2.11736		-1126			0.0216289			0.170144
-1125			0.0536616			2.15204		-1125			0.0225332			0.170854
-1124		-1.85729	0.201627		1.15353	2.16209		-1124		0.366681	0.0234388		0.291199	0.171528
-1123		-1.98265	0.343102		1.24335	2.14294		-1123		0.367514	0.0243396		0.291544	0.172163
-1122		-2.14635	0.462304		1.3356	2.09064		-1122		0.368348	0.0252379		0.291886	0.172762
-1121		-2.31207	0.560884		1.36473	2.00144		-1121		0.36918	0.0261276		0.292229	0.173319
-1120		-2.44001	0.618005		1.3336	1.89408		-1120		0.370011	0.027011		0.292569	0.173838
-1119		-2.50673	0.620054		1.24404	1.77971		-1119		0.370839	0.0278823		0.292907	0.174314
-1118		-2.49096	0.5946		1.12913	1.68443		-1118		0.371665	0.0287436		0.293242	0.174749
-1117		-2.40408	0.543658		1.02085	1.62873		-1117		0.372488	0.0295894		0.293574	0.175141
-1116		-2.2917	0.513906		0.908826	1.60956		-1116		0.373308	0.0304216		0.293902	0.17549
-1115		-2.17601	0.508019		0.837746	1.62381		-1115		0.374124	0.0312352		0.294226	0.175794
-1114		-2.07604	0.521885		0.80631	1.62516		-1114		0.374936	0.0320318		0.294546	0.176056
-1113		-1.94145	0.519274		0.811513	1.60706		-1113		0.375743	0.0328069		0.294862	0.17627
-1112		-1.75146	0.508937		0.835201	1.55776		-1112		0.376545	0.0335618		0.295174	0.176441
-1111		-1.55658	0.491479		0.876678	1.50228		-1111		0.377339	0.0342923		0.295481	0.176564
-1110		-1.31748	0.510413		0.915036	1.4491		-1110		0.378126	0.0349993		0.295784	0.176643
-1109		-1.0605	0.526464		0.952824	1.40488		-1109		0.378904	0.0356792		0.296082	0.176672
-1108		-0.834465	0.556826		0.997335	1.35061		-1108		0.379672	0.0363324		0.296375	0.176657
-1107		-0.664713	0.558433		1.05971	1.26893		-1107		0.380428	0.036956		0.29666	0.176593
-1106		-0.538329	0.554542		1.12633	1.18375		-1106		0.381172	0.0375503		0.296941	0.176484
-1105		-0.457183	0.492663		1.18846	1.13935		-1105		0.381903	0.038113		0.297213	0.176325
-1104		-0.440387	0.432757		1.25444	1.14451		-1104		0.382618	0.0386441		0.297479	0.176122
-1103		-0.493255	0.355064		1.31242	1.18939		-1103		0.383319	0.0391421		0.297735	0.17587
-1102		-0.542988	0.289164		1.36448	1.26495		-1102		0.384003	0.0396069		0.297983	0.175573
-1101		-0.585103	0.250131		1.40362	1.34281		-1101		0.384671	0.0400377		0.29822	0.175228
-1100		-0.594053	0.227217		1.42016	1.39371		-1100		0.38532	0.0404344		0.298448	0.174839
-1099		-0.58898	0.202755		1.42264	1.42589		-1099		0.385953	0.0407967		0.298662	0.174403
-1098		-0.54731	0.175871		1.40437	1.45226		-1098		0.386565	0.0411245		0.298867	0.173923
-1097		-0.479322	0.160223		1.38905	1.45101		-1097		0.387159	0.0414178		0.299058	0.173398
-1096		-0.404391	0.128629		1.40842	1.40698		-1096		0.387732	0.0416765		0.299237	0.172831
-1095		-0.362948	0.0757865		1.4693	1.33235		-1095		0.388287	0.0419007		0.299402	0.17222
-1094		-0.329444	0.0579508		1.58412	1.23601		-1094		0.388819	0.0420901		0.299554	0.171568
-1093		-0.316875	0.0696571		1.73376	1.15031		-1093		0.389333	0.0422453		0.29969	0.170874
-1092		-0.308172	0.0884313		1.8704	1.09302		-1092		0.389824	0.0423656		0.299814	0.170141
-1091		-0.318763	0.0844944		1.95966	1.07625		-1091		0.390297	0.0424516		0.29992	0.169368
-1090		-0.317579	0.0715057		1.99271	1.10403		-1090		0.390746	0.0425029		0.300013	0.168557
-1089		-0.359516	0.08369		1.97136	1.1494		-1089		0.391177	0.0425201		0.300088	0.16771
-1088		-0.498446	0.115484		1.9225	1.18591		-1088		0.391583	0.0425026		0.300148	0.166825
-1087		-0.669243	0.196074		1.85754	1.19638		-1087		0.391972	0.0424513		0.30019	0.165906
-1086		-0.845279	0.290213		1.78029	1.18168		-1086		0.392336	0.0423656		0.300216	0.164952
-1085		-1.03193	0.369794		1.6892	1.13579		-1085		0.392682	0.0422466		0.300223	0.163967
-1084		-1.24505	0.396373		1.61626	1.07408		-1084		0.393002	0.0420937		0.300212	0.162949
-1083		-1.40254	0.411309		1.54992	1.00982		-1083		0.393305	0.0419079		0.300182	0.161902
-1082		-1.4557	0.418923		1.51004	0.962821		-1082		0.393583	0.0416891		0.300133	0.160825
-1081		-1.40268	0.404616		1.49994	0.950866		-1081		0.393844	0.041438		0.300066	0.159723
-1080		-1.2444	0.352567		1.52289	0.920401		-1080		0.394081	0.041155		0.29998	0.158593
-1079		-1.05281	0.265827		1.55047	0.8397		-1079		0.394303	0.040841		0.299875	0.157442
-1078		-0.886542	0.151982		1.5751	0.733259		-1078		0.394501	0.0404968		0.299752	0.156267
-1077		-0.79244	0.0678457		1.59033	0.654704		-1077		0.394686	0.0401234		0.299612	0.155076
-1076		-0.758839	0.0543941		1.60067	0.655726		-1076		0.394848	0.039722		0.299453	0.153865
-1075		-0.793909	0.0959966		1.63187	0.707298		-1075		0.394997	0.0392936		0.29928	0.152641
-1074		-0.846812	0.125496		1.68904	0.767665		-1074		0.395125	0.0388399		0.299089	0.151403
-1073		-0.94519	0.103958		1.73046	0.794771		-1073		0.39524	0.0383618		0.298885	0.150156
-1072		-1.05294	0.0285093		1.7388	0.798287		-1072		0.395334	0.0378614		0.298665	0.1489
-1071		-1.13494	-0.0512368		1.71556	0.793702		-1071		0.395417	0.0373396		0.298435	0.14764
-1070		-1.16271	-0.0977525		1.69449	0.803158		-1070		0.39548	0.0367988		0.298191	0.146376
-1069		-1.09615	-0.124666		1.68768	0.811078		-1069		0.395532	0.0362399		0.297938	0.145113
-1068		-0.954323	-0.133511		1.71124	0.818532		-1068		0.395566	0.0356657		0.297672	0.14385
-1067		-0.751486	-0.167208		1.74909	0.84322		-1067		0.39559	0.0350773		0.297399	0.142593
-1066		-0.51803	-0.241599		1.78926	0.88667		-1066		0.395596	0.0344777		0.297115	0.141342
-1065		-0.306918	-0.311834		1.80758	0.950901		-1065		0.395593	0.0338679		0.296825	0.140102
-1064		-0.164217	-0.377941		1.84047	1.04062		-1064		0.395574	0.0332511		0.296525	0.138873
-1063		-0.0730411	-0.348563		1.88093	1.14075		-1063		0.395546	0.0326281		0.29622	0.13766
-1062		0.0172735	-0.274349		1.93475	1.21785		-1062		0.395503	0.0320023		0.295906	0.136465
-1061		0.0847196	-0.174316		1.95845	1.28249		-1061		0.395451	0.0313743		0.295589	0.13529
-1060		0.128417	-0.080093		1.96146	1.34407		-1060		0.395387	0.0307472		0.295263	0.134138
-1059		0.131364	-0.0722533		1.94042	1.3953		-1059		0.395313	0.0301218		0.294936	0.133012
-1058		0.0911392	-0.0994785		1.91335	1.43375		-1058		0.39523	0.0295008		0.294601	0.131915
-1057		0.0257027	-0.201133		1.87304	1.46399		-1057		0.395137	0.0288849		0.294265	0.130847
-1056		-0.0421143	-0.29882		1.83115	1.49063		-1056		0.395035	0.0282765		0.293923	0.129813
-1055		-0.11092	-0.347931		1.77174	1.50001		-1055		0.394923	0.0276761		0.29358	0.128813
-1054		-0.127753	-0.326205		1.71906	1.49441		-1054		0.394802	0.0270855		0.293232	0.127852
-1053		-0.121858	-0.232243		1.67101	1.47957		-1053		0.394671	0.0265051		0.292883	0.126928
-1052		-0.124691	-0.0805703		1.62883	1.44946		-1052		0.39453	0.0259363		0.292529	0.126046
-1051		-0.108658	0.0781802		1.60668	1.41034		-1051		0.394378	0.0253796		0.292174	0.125205
-1050		-0.0743956	0.249664		1.58386	1.35338		-1050		0.394216	0.0248357		0.291816	0.124409
-1049		-0.0696294	0.419205		1.55351	1.27388		-1049		0.394041	0.0243054		0.291456	0.123656
-1048		-0.0928487	0.578349		1.54711	1.1817		-1048		0.393858	0.0237892		0.291094	0.122951
-1047		-0.129657	0.741589		1.55888	1.10718		-1047		0.393661	0.023288		0.290731	0.122291
-1046		-0.100371	0.852352		1.60663	1.0779		-1046		0.393456	0.0228016		0.290367	0.121681
-1045		-0.0658873	0.878591		1.70056	1.08376		-1045		0.393236	0.0223315		0.290002	0.121119
-1044		-0.0306154	0.817686		1.78963	1.10568		-1044		0.393009	0.0218767		0.289638	0.120608
-1043		-0.0261811	0.69175		1.90315	1.13807		-1043		0.392767	0.0214392		0.289274	0.120145
-1042		-0.025275	0.576607		2.00587	1.16012		-1042		0.392519	0.0210172		0.288912	0.119734
-1041		-0.0491074	0.488553		2.08613	1.19329		-1041		0.392254	0.0206133		0.288549	0.119371
-1040		-0.0763727	0.466865		2.10772	1.20506		-1040		0.391983	0.0202249		0.288189	0.119061
-1039		-0.0923406	0.517706		2.08842	1.23095		-1039		0.391694	0.0198551		0.287829	0.118798
-1038		-0.0798025	0.625187		2.04069	1.23448		-1038		0.391399	0.0195008		0.287472	0.118585
-1037		-0.119034	0.750741		1.99054	1.21308		-1037		0.391085	0.0191654		0.287115	0.118419
-1036		-0.213867	0.893535		1.93731	1.15455		-1036		0.390765	0.0188452		0.286763	0.1183
-1035		-0.362479	1.0212		1.90926	1.07807		-1035		0.390427	0.0185443		0.286411	0.118226
-1034		-0.479421	1.13735		1.91817	0.984363		-1034		0.390084	0.0182584		0.286064	0.118198
-1033		-0.544353	1.22427		1.95397	0.896228		-1033		0.389723	0.0179922		0.28572	0.118212
-1032		-0.527367	1.25747		1.99117	0.818294		-1032		0.389358	0.0177408		0.285381	0.118267
-1031		-0.473477	1.25675		1.98686	0.792544		-1031		0.388977	0.0175093		0.285046	0.118363
-1030		-0.418391	1.25816		1.95236	0.809261		-1030		0.388593	0.0172923		0.284717	0.118497
-1029		-0.413778	1.26074		1.91244	0.84439		-1029		0.388195	0.0170951		0.284393	0.118669
-1028		-0.469483	1.27106		1.8684	0.892595		-1028		0.387794	0.0169119		0.284076	0.118875
-1027		-0.554149	1.25676		1.82631	0.940517		-1027		0.387381	0.0167484		0.283765	0.119116
-1026		-0.681364	1.19866		1.7851	0.988173		-1026		0.386966	0.0165984		0.283462	0.119387
-1025		-0.794607	1.13791		1.73279	1.00206		-1025		0.386538	0.0164678		0.283165	0.11969
-1024		-0.93807	1.03224		1.67428	0.96581		-1024		0.386109	0.0163502		0.282878	0.120019
-1023		-1.07572	0.914707		1.64939	0.914915		-1023		0.385668	0.0162517		0.282597	0.120378
-1022		-1.21437	0.863176		1.65347	0.877905		-1022		0.385225	0.0161656		0.282325	0.120759
-1021		-1.31674	0.840478		1.68256	0.884215		-1021		0.38477	0.0160979		0.282061	0.121167
-1020		-1.38482	0.854841		1.68648	0.954459		-1020		0.384313	0.0160419		0.281806	0.121593
-1019		-1.40439	0.920755		1.64811	1.048		-1019		0.383843	0.0160032		0.281559	0.122044
-1018		-1.40758	1.02108		1.59469	1.14819		-1018		0.38337	0.0159749		0.28132	0.122508
-1017		-1.38079	1.11114		1.54017	1.20067		-1017		0.382884	0.0159619		0.281089	0.122993
-1016		-1.35175	1.15263		1.51784	1.22214		-1016		0.382395	0.0159576		0.280866	0.123488
-1015		-1.35133	1.10177		1.53983	1.22025		-1015		0.381894	0.0159661		0.280651	0.124
-1014		-1.33848	0.97179		1.56516	1.22691		-1014		0.381388	0.0159811		0.280444	0.124517
-1013		-1.30917	0.823958		1.5843	1.22704		-1013		0.380871	0.0160061		0.280244	0.125048
-1012		-1.24504	0.708397		1.5958	1.21425		-1012		0.380349	0.0160358		0.280053	0.125581
-1011		-1.18187	0.650607		1.61353	1.19438		-1011		0.379816	0.0160729		0.279868	0.126124
-1010		-1.15952	0.605302		1.66292	1.16136		-1010		0.379279	0.0161133		0.279692	0.126665
-1009		-1.16739	0.576724		1.72315	1.13595		-1009		0.37873	0.016159		0.279521	0.127212
-1008		-1.18303	0.509762		1.77653	1.12564		-1008		0.378176	0.0162072		0.279358	0.127755
-1007		-1.2639	0.428642		1.80194	1.13456		-1007		0.37761	0.016259		0.279201	0.128302
-1006		-1.39098	0.316037		1.80075	1.16649		-1006		0.377038	0.0163129		0.27905	0.128841
-1005		-1.53793	0.20508		1.79854	1.2266		-1005		0.376455	0.0163687		0.278904	0.129381
-1004		-1.66468	0.12721		1.78547	1.2827		-1004		0.375863	0.0164261		0.278762	0.129911
-1003		-1.77633	0.0982987		1.75317	1.35674		-1003		0.37526	0.0164835		0.278623	0.13044
-1002		-1.79555	0.0985535		1.68872	1.43144		-1002		0.374647	0.0165418		0.278488	0.130958
-1001		-1.72269	0.104032		1.61463	1.51568		-1001		0.374023	0.0165975		0.278354	0.131472
-1000		-1.55744	0.0840865		1.57323	1.59874		-1000		0.373388	0.0166529		0.278222	0.131973
-999		-1.38974	0.0330544		1.57779	1.64833		-999		0.372742	0.0167028		0.278091	0.132467
-998		-1.34062	-0.0291138		1.62725	1.68419		-998		0.372085	0.0167506		0.277961	0.132948
-997		-1.36962	-0.0306458		1.7231	1.68791		-997		0.371418	0.0167899		0.277831	0.133421
-996		-1.4202	0.0535683		1.83475	1.65864		-996		0.370739	0.0168254		0.277701	0.133879
-995		-1.47957	0.212051		1.92593	1.60403		-995		0.370051	0.0168494		0.27757	0.134326
-994		-1.5224	0.390662		1.97287	1.55557		-994		0.369351	0.0168678		0.277439	0.13476
-993		-1.50832	0.558913		1.98649	1.51187		-993		0.368642	0.0168719		0.277307	0.135181
-992		-1.4489	0.670722		1.99342	1.46901		-992		0.36792	0.0168688		0.277175	0.135589
-991		-1.39679	0.762769		1.98183	1.42461		-991		0.36719	0.0168485		0.277041	0.135982
-990		-1.38712	0.798365		1.95266	1.38904		-990		0.366446	0.0168192		0.276905	0.136363
-989		-1.3988	0.80362		1.91451	1.35351		-989		0.365695	0.0167703		0.276768	0.136729
-988		-1.36622	0.805776		1.8881	1.34966		-988		0.364929	0.0167106		0.276629	0.137083
-987		-1.31224	0.801873		1.88447	1.35928		-987		0.364156	0.0166289		0.276487	0.137421
-986		-1.24737	0.822054		1.93179	1.41054		-986		0.363369	0.0165348		0.276343	0.137748
-985		-1.15917	0.863887		2.00951	1.47375		-985		0.362576	0.0164167		0.276196	0.138059
-984		-1.09155	0.900621		2.09314	1.54936		-984		0.361768	0.0162845		0.276046	0.13836
-983		-1.04744	0.915717		2.16443	1.6262		-983		0.360957	0.0161266		0.275893	0.138645
-982		-1.01614	0.905868		2.23402	1.68585		-982		0.36013	0.0159526		0.275737	0.138923
-981		-0.953747	0.919821		2.27486	1.68858		-981		0.359301	0.0157513		0.275579	0.139183
-980		-0.879838	0.951492		2.27942	1.64565		-980		0.358457	0.0155322		0.275418	0.139439
-979		-0.844373	0.97441		2.25503	1.60661		-979		0.357614	0.0152844		0.275254	0.139677
-978		-0.836552	0.953267		2.23078	1.56562		-978		0.356756	0.0150172		0.275089	0.139912
-977		-0.840229	0.934475		2.23823	1.51341		-977		0.355901	0.0147206		0.274922	0.140131
-976		-0.869622	0.936141		2.28032	1.45279		-976		0.355033	0.0144033		0.274754	0.140348
-975		-0.864602	0.925469		2.35269	1.38119		-975		0.354168	0.0140565		0.274585	0.14055
-974		-0.830899	0.902807		2.41775	1.31134		-974		0.353291	0.0136881		0.274416	0.140752
-973		-0.764578	0.831098		2.43684	1.22769		-973		0.352419	0.0132907		0.274249	0.140939
-972		-0.715407	0.734724		2.41927	1.15317		-972		0.351536	0.0128711		0.274081	0.141128
-971		-0.697626	0.623631		2.35754	1.10374		-971		0.350658	0.0124235		0.273916	0.141304
-970		-0.6871	0.480833		2.28664	1.07014		-970		0.349768	0.0119535		0.273752	0.141483
-969		-0.678652	0.364078		2.19964	1.02169		-969		0.348885	0.0114569		0.273592	0.141649
-968		-0.680562	0.257126		2.12088	0.975129		-968		0.347991	0.0109381		0.273433	0.141822
-967		-0.664368	0.127795		2.07741	0.963496		-967		0.347105	0.0103948		0.273279	0.141983
-966		-0.60374	0.0219117		2.05994	1.00327		-966		0.34621	0.00982984		0.273127	0.142151
-965		-0.495613	-0.00447371		2.04859	1.08494		-965		0.345323	0.00924267		0.272982	0.142309
-964		-0.349256	0.0410284		2.03572	1.16829		-964		0.344431	0.00863452		0.27284	0.142476
-963		-0.213681	0.14963		2.00761	1.23284		-963		0.34355	0.00800656		0.272707	0.142633
-962		-0.0915392	0.287752		1.98315	1.26085		-962		0.342666	0.00735835		0.272579	0.142801
-961		-0.0102241	0.406659		1.93887	1.25396		-961		0.341797	0.0066926		0.27246	0.142961
-960		0.0423921	0.460862		1.89411	1.23363		-960		0.340927	0.00600734		0.272347	0.143131
-959		0.108607	0.46016		1.86261	1.20528		-959		0.340075	0.0053068		0.272245	0.143295
-958		0.172669	0.440071		1.84149	1.17723		-958		0.339225	0.00458763		0.272148	0.143469
-957		0.26617	0.410432		1.79611	1.13268		-957		0.338395	0.0038555		0.272064	0.143638
-956		0.33129	0.368221		1.74127	1.07925		-956		0.337571	0.00310585		0.271985	0.143818
-955		0.331587	0.280399		1.6855	1.0485		-955		0.336767	0.00234565		0.27192	0.143993
-954		0.273029	0.214522		1.65066	1.04467		-954		0.335974	0.00156925		0.27186	0.144178
-953		0.130148	0.178537		1.61609	1.09429		-953		0.335203	0.000784617		0.271814	0.144361
-952		-0.0734069	0.139476		1.60697	1.18829		-952		0.334446	-1.48015e-05		0.271774	0.144554
-951		-0.282318	0.0751858		1.61183	1.29543		-951		0.333714	-0.000820239		0.271749	0.144744
-950		-0.43403	0.0108043		1.62537	1.37483		-950		0.333	-0.00163898		0.271731	0.144944
-949		-0.53954	-0.0442687		1.64681	1.41015		-949		0.332313	-0.00246172		0.271728	0.145143
-948		-0.58564	-0.0958185		1.65555	1.42807		-948		0.331649	-0.00329629		0.271734	0.145349
-947		-0.567918	-0.13269		1.6527	1.45869		-947		0.331015	-0.00413312		0.271755	0.145555
-946		-0.506824	-0.111451		1.65206	1.48114		-946		0.330407	-0.00498042		0.271784	0.145766
-945		-0.4421	-0.0462159		1.66761	1.49143		-945		0.329829	-0.00582863		0.271829	0.145977
-944		-0.434491	0.0381546		1.67381	1.49127		-944		0.32928	-0.00668617		0.271883	0.146191
-943		-0.457211	0.126843		1.67019	1.49171		-943		0.32876	-0.00754372		0.271952	0.146406
-942		-0.479842	0.230146		1.63575	1.45698		-942		0.32827	-0.00840969		0.272029	0.146621
-941		-0.488578	0.365528		1.57427	1.3978		-941		0.327807	-0.00927523		0.27212	0.146838
-940		-0.524887	0.48821		1.5472	1.33311		-940		0.327374	-0.0101485		0.272218	0.147053
-939		-0.601675	0.553946		1.57116	1.28513		-939		0.326964	-0.0110212		0.27233	0.14727
-938		-0.751623	0.561551		1.65932	1.25708		-938		0.326582	-0.0119009		0.272447	0.147484
-937		-0.881031	0.572322		1.79189	1.24001		-937		0.32622	-0.01278		0.272577	0.1477
-936		-1.00096	0.566932		1.9029	1.25016		-936		0.325884	-0.013665		0.272711	0.147911
-935		-1.06247	0.594887		1.95817	1.26813		-935		0.325564	-0.014549		0.272855	0.148124
-934		-1.05618	0.63176		1.96416	1.30612		-934		0.325271	-0.0154378		0.273002	0.148331
-933		-1.00977	0.7134		1.92848	1.33801		-933		0.324988	-0.0163251		0.273158	0.148539
-932		-0.959175	0.766875		1.89198	1.36576		-932		0.324731	-0.0172158		0.273316	0.148739
-931		-0.897884	0.822084		1.88008	1.40683		-931		0.324481	-0.0181047		0.273479	0.148941
-930		-0.800295	0.873311		1.91172	1.45266		-930		0.324255	-0.0189955		0.273643	0.149131
-929		-0.697963	0.9063		2.01107	1.50628		-929		0.324031	-0.0198841		0.273809	0.149323
-928		-0.614212	0.908107		2.1301	1.56028		-928		0.32383	-0.020773		0.273973	0.149502
-927		-0.514864	0.845373		2.24469	1.58858		-927		0.323627	-0.0216589		0.274136	0.149682
-926		-0.417584	0.74182		2.31895	1.59295		-926		0.323443	-0.022543		0.274294	0.149847
-925		-0.333802	0.637845		2.36285	1.57331		-925		0.323253	-0.0234231		0.274449	0.150012
-924		-0.270112	0.501725		2.39949	1.54544		-924		0.32308	-0.0242992		0.274595	0.15016
-923		-0.257946	0.392489		2.46116	1.51117		-923		0.322896	-0.0251697		0.274734	0.150308
-922		-0.271183	0.314815		2.53838	1.46377		-922		0.322726	-0.0260337		0.274864	0.150438
-921		-0.247596	0.246811		2.58536	1.39732		-921		0.322542	-0.0268905		0.274982	0.150566
-920		-0.161029	0.229447		2.60078	1.33453		-920		0.322368	-0.027738		0.275089	0.150675
-919		-0.00746154	0.273969		2.57267	1.28229		-919		0.322177	-0.0285765		0.275181	0.150782
-918		0.147311	0.34674		2.53835	1.21087		-918		0.321993	-0.0294032		0.275261	0.150869
-917		0.273316	0.399129		2.52754	1.12507		-917		0.321788	-0.0302191		0.275323	0.150953
-916		0.362306	0.339205		2.53804	1.04239		-916		0.321588	-0.031021		0.275371	0.151017
-915		0.452768	0.214027		2.52373	0.961485		-915		0.321366	-0.0318106		0.275399	0.151078
-914		0.551001	0.039092		2.45911	0.889089		-914		0.321147	-0.0325842		0.275412	0.151117
-913		0.698607	-0.103686		2.35405	0.843686		-913		0.320904	-0.0333442		0.275403	0.151154
-912		0.843535	-0.2068		2.22328	0.830459		-912		0.320662	-0.0340863		0.275379	0.151169
-911		0.966035	-0.26681		2.11001	0.857329		-911		0.320396	-0.0348135		0.27533	0.151181
-910		1.03172	-0.239672		2.0369	0.917054		-910		0.32013	-0.0355211		0.275265	0.151172
-909		1.0871	-0.163141		2.00107	0.959378		-909		0.31984	-0.0362124		0.275174	0.151158
-908		1.11904	-0.0263948		1.97081	0.948333		-908		0.319549	-0.0368827		0.275066	0.151124
-907		1.09483	0.13303		1.92916	0.886783		-907		0.319233	-0.0375356		0.274931	0.151085
-906		1.05373	0.27479		1.88918	0.845555		-906		0.318915	-0.0381665		0.27478	0.151025
-905		1.04668	0.373899		1.86732	0.841265		-905		0.318574	-0.0387792		0.2746	0.15096
-904		1.04523	0.454599		1.86231	0.85055		-904		0.318228	-0.0393697		0.274404	0.150874
-903		1.04796	0.541965		1.85117	0.852913		-903		0.317861	-0.0399416		0.274178	0.150782
-902		1.04769	0.643889		1.83103	0.849368		-902		0.317489	-0.0404913		0.273938	0.15067
-901		1.05962	0.718362		1.80551	0.866531		-901		0.317098	-0.0410226		0.273668	0.150551
-900		1.06686	0.733837		1.78001	0.907935		-900		0.316701	-0.0415323		0.273384	0.150411
-899		1.03202	0.700335		1.78273	0.962206		-899		0.316288	-0.0420238		0.273071	0.150264
-898		1.00013	0.645209		1.82393	0.98843		-898		0.315868	-0.0424944		0.272745	0.150097
-897		1.02335	0.591384		1.86719	0.97787		-897		0.315433	-0.0429473		0.272391	0.14992
-896		1.03033	0.551451		1.90495	0.94445		-896		0.31499	-0.04338		0.272025	0.149725
-895		0.999219	0.535		1.96865	0.896273		-895		0.314535	-0.0437954		0.271631	0.14952
-894		0.883733	0.5313		2.03958	0.869197		-894		0.314072	-0.0441915		0.271227	0.149298
-893		0.766391	0.52943		2.07341	0.863825		-893		0.313599	-0.0445704		0.270797	0.149064
-892		0.672583	0.528948		2.02221	0.882405		-892		0.313116	-0.0449309		0.270358	0.148815
-891		0.593704	0.544233		1.90537	0.925055		-891		0.312627	-0.0452746		0.269896	0.148553
-890		0.506934	0.525257		1.79318	0.969374		-890		0.312128	-0.0456008		0.269425	0.148277
-889		0.447807	0.472989		1.72504	0.996316		-889		0.311626	-0.0459107		0.268933	0.147987
-888		0.449277	0.42987		1.72202	0.987532		-888		0.311113	-0.0462042		0.268435	0.147685
-887		0.476806	0.408017		1.74094	0.954098		-887		0.310601	-0.0464822		0.267917	0.147368
-886		0.549537	0.425332		1.74653	0.920085		-886		0.310077	-0.0467452		0.267395	0.14704
-885		0.661789	0.423256		1.72883	0.917728		-885		0.309556	-0.0469936		0.266856	0.146696
-884		0.749549	0.385725		1.68992	0.916204		-884		0.309021	-0.0472283		0.266314	0.146343
-883		0.757183	0.278884		1.65245	0.911712		-883		0.308492	-0.0474494		0.265759	0.145972
-882		0.668342	0.11622		1.62353	0.893758		-882		0.307948	-0.0476577		0.265202	0.145595
-881		0.514195	-0.0843702		1.6084	0.856188		-881		0.307411	-0.047853		0.264636	0.1452
-880		0.416142	-0.241347		1.5921	0.805522		-880		0.306859	-0.0480363		0.264071	0.144799
-879		0.319339	-0.345953		1.54508	0.74502		-879		0.306315	-0.0482066		0.2635	0.144381
-878		0.243276	-0.398767		1.50414	0.675708		-878		0.305755	-0.0483651		0.262931	0.14396
-877		0.169097	-0.428043		1.48633	0.60785		-877		0.305205	-0.0485106		0.262361	0.143522
-876		0.0814782	-0.41793		1.48062	0.588167		-876		0.304639	-0.0486441		0.261794	0.143083
-875		-0.0169314	-0.410957		1.48332	0.633245		-875		0.304085	-0.0487643		0.26123	0.142627
-874		-0.123105	-0.383192		1.47335	0.708824		-874		0.303514	-0.0488723		0.260669	0.142173
-873		-0.218322	-0.378914		1.45351	0.804378		-873		0.302955	-0.0489666		0.260115	0.141702
-872		-0.266113	-0.401237		1.43374	0.912223		-872		0.302379	-0.0490485		0.259564	0.141236
-871		-0.31485	-0.471447		1.42396	1.01286		-871		0.301818	-0.0491166		0.259023	0.140754
-870		-0.367012	-0.553888		1.42241	1.10988		-870		0.301238	-0.049172		0.258486	0.140278
-869		-0.428284	-0.618407		1.43109	1.18703		-869		0.300674	-0.0492137		0.257961	0.139788
-868		-0.384603	-0.623798		1.46494	1.26123		-868		0.300092	-0.0492428		0.257441	0.139306
-867		-0.304557	-0.530445		1.52264	1.32151		-867		0.299526	-0.0492587		0.256935	0.13881
-866		-0.160639	-0.411791		1.58292	1.35898		-866		0.298943	-0.0492624		0.256435	0.138325
-865		-0.0131352	-0.309724		1.64748	1.40154		-865		0.298376	-0.0492536		0.25595	0.137828
-864		0.120408	-0.268029		1.72139	1.43554		-864		0.297792	-0.0492336		0.255471	0.137342
-863		0.214135	-0.253824		1.81172	1.44124		-863		0.297224	-0.0492022		0.25501	0.136846
-862		0.248803	-0.2564		1.90236	1.42206		-862		0.29664	-0.0491604		0.254554	0.136364
-861		0.24345	-0.281099		1.9894	1.39911		-861		0.29607	-0.0491085		0.254117	0.135874
-860		0.235925	-0.323121		2.0603	1.39072		-860		0.295485	-0.0490469		0.253685	0.135399
-859		0.239686	-0.337204		2.08949	1.37462		-859		0.294914	-0.048976		0.253274	0.134919
-858		0.267309	-0.321261		2.09986	1.34978		-858		0.294326	-0.0488961		0.252867	0.134457
-857		0.299453	-0.25124		2.10791	1.33089		-857		0.293752	-0.0488077		0.25248	0.133992
-856		0.360029	-0.156348		2.12782	1.33665		-856		0.293161	-0.0487108		0.252098	0.133546
-855		0.4414	-0.0895571		2.14436	1.35675		-855		0.292581	-0.0486066		0.251737	0.133102
-854		0.513437	-0.0658935		2.11965	1.37275		-854		0.291985	-0.0484949		0.25138	0.132677
-853		0.560261	-0.074727		2.0375	1.36167		-853		0.291395	-0.0483775		0.251044	0.132257
-852		0.608274	-0.0770583		1.95782	1.33668		-852		0.29079	-0.048254		0.250711	0.131858
-851		0.690868	-0.126612		1.92695	1.33818		-851		0.290187	-0.0481267		0.250399	0.131468
-850		0.785684	-0.225189		1.92112	1.34566		-850		0.289569	-0.0479949		0.250091	0.131099
-849		0.860635	-0.408669		1.94257	1.35061		-849		0.28895	-0.0478612		0.249803	0.130742
-848		0.903617	-0.597348		1.97454	1.33124		-848		0.288316	-0.0477246		0.24952	0.130407
-847		0.918325	-0.770095		2.00158	1.30302		-847		0.287678	-0.0475879		0.249256	0.130089
-846		0.946004	-0.867318		2.01022	1.28165		-846		0.287024	-0.0474497		0.248996	0.129793
-845		0.955045	-0.844061		2.02134	1.27232		-845		0.286363	-0.0473131		0.248755	0.129518
-844		0.953285	-0.76776		2.04987	1.28026		-844		0.285688	-0.0471762		0.24852	0.129265
-843		0.935417	-0.693025		2.09036	1.30977		-843		0.285002	-0.0470425		0.248302	0.129037
-842		0.888222	-0.620109		2.12063	1.32518		-842		0.284304	-0.0469098		0.24809	0.128833
-841		0.820983	-0.543651		2.11423	1.28708		-841		0.283592	-0.0467816		0.247894	0.128657
-840		0.777169	-0.47844		2.05117	1.2205		-840		0.282869	-0.0466554		0.247705	0.128504
-839		0.817626	-0.450028		1.95018	1.17702		-839		0.282129	-0.0465348		0.247531	0.128384
-838		0.90272	-0.507462		1.80535	1.15446		-838		0.281379	-0.0464165		0.247364	0.128287
-837		0.963667	-0.640979		1.63993	1.17242		-837		0.280609	-0.0463044		0.24721	0.128224
-836		0.92574	-0.824998		1.48043	1.20708		-836		0.279831	-0.0461948		0.247064	0.128186
-835		0.850887	-0.995017		1.34778	1.24479		-835		0.279029	-0.0460914		0.246929	0.128184
-834		0.819206	-1.13605		1.2536	1.28674		-834		0.278219	-0.0459903		0.246803	0.128206
-833		0.803632	-1.20659		1.18436	1.3068		-833		0.277381	-0.0458953		0.246685	0.128267
-832		0.801158	-1.22072		1.19107	1.31129		-832		0.276537	-0.0458022		0.246577	0.128352
-831		0.799538	-1.20833		1.27671	1.31543		-831		0.275661	-0.0457152		0.246475	0.128476
-830		0.817657	-1.16796		1.44075	1.30255		-830		0.274778	-0.0456302		0.246383	0.128623
-829		0.857939	-1.11137		1.56525	1.30126		-829		0.273859	-0.0455515		0.246295	0.12881
-828		0.935644	-1.06837		1.62034	1.30474		-828		0.272934	-0.0454752		0.246219	0.12902
-827		1.03459	-0.997626		1.62378	1.3033		-827		0.27197	-0.0454058		0.246145	0.129269
-826		1.13566	-0.921058		1.62325	1.27033		-826		0.271	-0.0453397		0.246083	0.12954
-825		1.18193	-0.849025		1.60043	1.22523		-825		0.269988	-0.0452812		0.246022	0.129849
-824		1.16206	-0.800789		1.55452	1.18233		-824		0.268972	-0.0452273		0.245973	0.13018
-823		1.14108	-0.800658		1.48902	1.18299		-823		0.267912	-0.0451819		0.245923	0.130547
-822		1.13514	-0.801746		1.40812	1.19802		-822		0.266846	-0.0451425		0.245885	0.130935
-821		1.10298	-0.820145		1.31543	1.20797		-821		0.265734	-0.0451126		0.245844	0.131358
-820		1.01271	-0.819444		1.25327	1.17954		-820		0.264617	-0.04509		0.245815	0.1318
-819		0.858903	-0.778556		1.26511	1.12187		-819		0.263452	-0.0450776		0.245781	0.132275
-818		0.691414	-0.697266		1.34149	1.0749		-818		0.262281	-0.0450739		0.245758	0.132768
-817		0.583937	-0.605058		1.41907	1.06212		-817		0.261061	-0.0450808		0.245729	0.13329
-816		0.545214	-0.463379		1.45488	1.05628		-816		0.259832	-0.0450974		0.245709	0.13383
-815		0.542294	-0.334404		1.45388	1.03257		-815		0.258554	-0.0451249		0.245683	0.134396
-814		0.606339	-0.244344		1.4605	0.967393		-814		0.257267	-0.0451632		0.245665	0.134979
-813		0.652838	-0.170043		1.50294	0.889232		-813		0.255929	-0.0452128		0.245638	0.135585
-812		0.669531	-0.122544		1.55451	0.854264		-812		0.254581	-0.0452748		0.245619	0.136208
-811		0.654892	-0.0497429		1.61736	0.893034		-811		0.253183	-0.0453488		0.24559	0.136849
-810		0.617116	0.0548348		1.68002	0.975334		-810		0.251772	-0.0454372		0.245567	0.137507
-809		0.533463	0.133124		1.76066	1.04689		-809		0.250313	-0.0455386		0.245534	0.13818
-808		0.344808	0.162623		1.84678	1.12082		-808		0.248841	-0.0456568		0.245504	0.138867
-807		0.113668	0.123442		1.94362	1.16802		-807		0.247323	-0.0457892		0.245464	0.139567
-806		-0.0759989	0.0456531		2.04947	1.20421		-806		0.24579	-0.0459411		0.245424	0.14028
-805		-0.187425	-0.0253785		2.12916	1.21133		-805		0.244213	-0.0461084		0.245374	0.141002
-804		-0.247802	-0.103372		2.16843	1.20392		-804		0.242622	-0.0462978		0.245322	0.141734
-803		-0.249806	-0.131316		2.19038	1.19356		-803		0.240991	-0.0465038		0.245259	0.142473
-802		-0.232395	-0.159159		2.20229	1.18547		-802		0.239344	-0.0467342		0.245194	0.14322
-801		-0.212939	-0.132963		2.23514	1.17913		-801		0.237661	-0.0469823		0.245116	0.14397
-800		-0.212276	-0.0775236		2.25623	1.16566		-800		0.235962	-0.0472568		0.245034	0.144726
-799		-0.201273	-0.0109588		2.25083	1.15818		-799		0.23423	-0.0475498		0.24494	0.145482
-798		-0.173715	0.0406514		2.22311	1.12735		-798		0.232481	-0.047871		0.244839	0.146243
-797		-0.133896	0.0450645		2.19243	1.08125		-797		0.230702	-0.0482114		0.244724	0.147
-796		-0.0860919	-0.00129507		2.17772	1.03684		-796		0.228905	-0.0485817		0.244601	0.147759
-795		-0.0621226	-0.0578532		2.18551	1.00933		-795		0.227081	-0.0489723		0.244463	0.148512
-794		-0.0475543	-0.0829682		2.2324	1.0159		-794		0.225237	-0.0493945		0.244313	0.149264
-793		-0.0481415	-0.0476179		2.30135	1.0347		-793		0.223371	-0.049838		0.244148	0.150008
-792		-0.0395846	-0.00926099		2.3186	1.05756		-792		0.221482	-0.0503148		0.243968	0.150748
-791		-0.0417711	0.0181495		2.28183	1.0731		-791		0.219575	-0.0508141		0.243772	0.151477
-790		-0.0383666	0.00420579		2.20777	1.0751		-790		0.217644	-0.0513479		0.243558	0.1522
-789		0.0134982	-0.0506793		2.14021	1.0638		-789		0.215698	-0.0519053		0.243328	0.15291
-788		0.112117	-0.150695		2.09917	1.02718		-788		0.213726	-0.0524982		0.243078	0.153611
-787		0.202423	-0.267026		2.07144	1.01359		-787		0.211741	-0.0531156		0.24281	0.154297
-786		0.273946	-0.366206		2.04097	1.02724		-786		0.209729	-0.0537691		0.242519	0.154971
-785		0.3399	-0.443262		1.99564	1.09603		-785		0.207708	-0.054448		0.242211	0.155629
-784		0.363977	-0.548032		1.91358	1.1822		-784		0.205657	-0.0551632		0.241878	0.156273
-783		0.360881	-0.654518		1.82385	1.24873		-783		0.203598	-0.0559046		0.241526	0.156899
-782		0.363217	-0.747042		1.72095	1.29679		-782		0.201507	-0.0566821		0.241149	0.157507
-781		0.403552	-0.782467		1.6311	1.3377		-781		0.199411	-0.0574862		0.240751	0.158097
-780		0.50554	-0.796137		1.5753	1.37306		-780		0.19728	-0.0583257		0.240327	0.158668
-779		0.626715	-0.804995		1.53086	1.39758		-779		0.195146	-0.059192		0.239883	0.159219
-778		0.761021	-0.817266		1.50794	1.4169		-778		0.192975	-0.0600924		0.239412	0.159748
-777		0.863578	-0.789991		1.51448	1.46033		-777		0.190801	-0.0610195		0.238921	0.160257
-776		0.942784	-0.730278		1.5247	1.5144		-776		0.188589	-0.0619791		0.238402	0.160742
-775		0.994128	-0.670134		1.52318	1.56511		-775		0.186375	-0.062965		0.237864	0.161206
-774		1.07775	-0.615523		1.49551	1.61613		-774		0.184121	-0.0639811		0.237299	0.161645
-773		1.20153	-0.570824		1.4616	1.63865		-773		0.181867	-0.065023		0.236716	0.162064
-772		1.34653	-0.571132		1.46235	1.63426		-772		0.179569	-0.0660928		0.236106	0.162455
-771		1.45555	-0.617791		1.4977	1.58856		-771		0.177273	-0.0671879		0.235479	0.162825
-770		1.52046	-0.683163		1.54583	1.55386		-770		0.174932	-0.0683086		0.234826	0.163167
-769		1.53967	-0.73073		1.58447	1.55111		-769		0.172592	-0.0694545		0.234157	0.16349
-768		1.55357	-0.760806		1.58524	1.55325		-768		0.170208	-0.070624		0.233463	0.163782
-767		1.59784	-0.815685		1.57105	1.54001		-767		0.167825	-0.0718192		0.232755	0.164055
-766		1.63069	-0.850074		1.53518	1.50778		-766		0.165397	-0.0730364		0.232024	0.164298
-765		1.64887	-0.884899		1.48851	1.47767		-765		0.162972	-0.0742798		0.23128	0.164521
-764		1.60526	-0.892564		1.43597	1.46181		-764		0.160504	-0.0755437		0.230516	0.164715
-763		1.5336	-0.913075		1.40949	1.44675		-763		0.15804	-0.0768344		0.22974	0.164889
-762		1.42883	-0.930405		1.39836	1.42677		-762		0.155534	-0.078144		0.228946	0.165033
-761		1.26945	-0.880841		1.39013	1.38706		-761		0.153034	-0.0794805		0.228143	0.165158
-760		1.07857	-0.745856		1.3815	1.33003		-760		0.150495	-0.080834		0.227324	0.165254
-759		0.879746	-0.603276		1.40653	1.26158		-759		0.147963	-0.0822144		0.226499	0.165331
-758		0.670372	-0.488181		1.46284	1.18106		-758		0.145396	-0.0836095		0.22566	0.16538
-757		0.453141	-0.483985		1.51933	1.13793		-757		0.142836	-0.0850311		0.224817	0.165409
-756		0.217844	-0.551211		1.55885	1.13566		-756		0.140245	-0.0864652		0.223964	0.165412
-755		-0.0100972	-0.591857		1.58477	1.18833		-755		0.13766	-0.087925		0.223108	0.165396
-754		-0.212305	-0.540941		1.61994	1.25422		-754		0.135049	-0.0893951		0.222245	0.165355
-753		-0.324634	-0.414303		1.66922	1.27802		-753		0.132443	-0.0908899		0.221382	0.165294
-752		-0.309678	-0.249164		1.70126	1.24101		-752		0.129815	-0.0923926		0.220514	0.165209
-751		-0.166799	-0.0710763		1.71022	1.15685		-751		0.127192	-0.0939185		0.219649	0.165105
-750		0.048095	0.0814505		1.71538	1.10036		-750		0.124551	-0.0954498		0.218783	0.164978
-749		0.277143	0.226901		1.72823	1.084		-749		0.121915	-0.0970023		0.217921	0.164832
-748		0.455983	0.3415		1.75948	1.07233		-748		0.119263	-0.0985576		0.217062	0.164664
-747		0.574506	0.392416		1.83363	1.03721		-747		0.116616	-0.100132		0.21621	0.164476
-746		0.634082	0.388384		1.90882	0.996391		-746		0.113957	-0.101706		0.215364	0.164269
-745		0.665663	0.366695		1.95556	0.995541		-745		0.1113	-0.103297		0.214528	0.164041
-744		0.683793	0.358547		1.94378	1.03923		-744		0.108635	-0.104886		0.213701	0.163796
-743		0.705479	0.364142		1.87853	1.11708		-743		0.10597	-0.106489		0.212887	0.16353
-742		0.709378	0.344809		1.81042	1.20992		-742		0.1033	-0.108088		0.212085	0.163249
-741		0.718138	0.283418		1.7538	1.29689		-741		0.100627	-0.109698		0.211298	0.162947
-740		0.707406	0.225442		1.72743	1.37157		-740		0.0979523	-0.111302		0.210525	0.162632
-739		0.727494	0.184681		1.74467	1.42864		-739		0.0952702	-0.112915		0.20977	0.162297
-738		0.770514	0.179295		1.79363	1.47525		-738		0.0925906	-0.11452		0.209031	0.161953
-737		0.8627	0.171519		1.8665	1.46792		-737		0.0898998	-0.116131		0.208312	0.161588
-736		0.95182	0.153725		1.93435	1.40791		-736		0.0872143	-0.117732		0.207611	0.161218
-735		1.01062	0.127739		1.95715	1.29825		-735		0.0845142	-0.119335		0.20693	0.160827
-734		1.0663	0.094456		1.91996	1.19435		-734		0.0818219	-0.120928		0.206269	0.160434
-733		1.13589	0.0562116		1.84174	1.17065		-733		0.0791118	-0.122519		0.205631	0.160021
-732		1.18889	0.0320643		1.7419	1.22575		-732		0.0764115	-0.124099		0.205012	0.159609
-731		1.18754	0.00784263		1.66863	1.33273		-731		0.0736899	-0.125674		0.204416	0.159178
-730		1.16509	-0.00450223		1.64566	1.44792		-730		0.0709797	-0.127237		0.203841	0.15875
-729		1.1402	0.0107382		1.67732	1.52789		-729		0.0682446	-0.128791		0.203288	0.158305
-728		1.13597	0.0630164		1.71693	1.56526		-728		0.0655221	-0.130334		0.202754	0.157865
-727		1.11646	0.179746		1.72924	1.56591		-727		0.0627718	-0.131864		0.202243	0.15741
-726		1.11117	0.329999		1.73627	1.55454		-726		0.0600353	-0.133383		0.201749	0.156962
-725		1.15064	0.449094		1.7459	1.55936		-725		0.0572684	-0.134886		0.201277	0.156501
-724		1.2385	0.554955		1.79129	1.58408		-724		0.0545162	-0.136378		0.200821	0.15605
-723		1.29365	0.622487		1.85379	1.63086		-723		0.0517317	-0.137851		0.200384	0.155586
-722		1.33037	0.653802		1.8854	1.6747		-722		0.0489625	-0.139313		0.199962	0.155134
-721		1.32682	0.609609		1.87176	1.697		-721		0.0461596	-0.140754		0.199557	0.154673
-720		1.33771	0.511949		1.81066	1.68224		-720		0.0433722	-0.142182		0.199164	0.154223
-719		1.38602	0.422447		1.74847	1.6523		-719		0.0405501	-0.143587		0.198785	0.153766
-718		1.5232	0.34425		1.73719	1.61829		-718		0.0377432	-0.144979		0.198415	0.153323
-717		1.73509	0.253615		1.78591	1.58193		-717		0.0349014	-0.146344		0.198057	0.152874
-716		1.97085	0.17199		1.83452	1.57469		-716		0.0320745	-0.147695		0.197705	0.15244
-715		2.14031	0.117633		1.87687	1.56855		-715		0.0292132	-0.149016		0.197362	0.152004
-714		2.25265	0.102549		1.89132	1.59009		-714		0.0263667	-0.150322		0.197021	0.151582
-713		2.35294	0.106513		1.91179	1.60029		-713		0.0234873	-0.151594		0.196685	0.15116
-712		2.4184	0.128483		1.94618	1.59758		-712		0.0206228	-0.15285		0.19635	0.150754
-711		2.42957	0.14882		1.98364	1.60324		-711		0.0177281	-0.154071		0.196016	0.15035
-710		2.36859	0.157461		2.02358	1.60642		-710		0.0148485	-0.155273		0.19568	0.149962
-709		2.23903	0.148737		2.03658	1.61143		-709		0.0119421	-0.156438		0.195343	0.149579
-708		2.09806	0.118962		2.02642	1.61898		-708		0.00905132	-0.157584		0.195001	0.14921
-707		1.96645	0.0962934		2.01287	1.61949		-707		0.00613787	-0.15869		0.194656	0.148849
-706		1.83712	0.0940138		1.9937	1.60449		-706		0.00324015	-0.159775		0.194305	0.148502
-705		1.7552	0.106322		2.00225	1.58084		-705		0.000324433	-0.160821		0.193947	0.148165
-704		1.692	0.12062		2.01747	1.57639		-704		-0.00257545	-0.161846		0.193584	0.147842
-703		1.65613	0.125233		2.05573	1.59207		-703		-0.00548825	-0.16283		0.193212	0.147531
-702		1.66087	0.122721		2.06442	1.60812		-702		-0.00838513	-0.163793		0.192834	0.147232
-701		1.68021	0.0728949		2.05645	1.6233		-701		-0.0112895	-0.164718		0.192446	0.146948
-700		1.692	0.0269863		1.98262	1.64041		-700		-0.014178	-0.16562		0.192054	0.146674
-699		1.70363	-0.00367159		1.90859	1.65636		-699		-0.0170684	-0.166486		0.191649	0.146418
-698		1.71067	-0.0191255		1.85957	1.65466		-698		-0.0199433	-0.167329		0.191239	0.146169
-697		1.68488	-0.0364132		1.86929	1.62105		-697		-0.0228149	-0.168139		0.190816	0.145939
-696		1.61776	-0.0256901		1.92379	1.5892		-696		-0.0256714	-0.168927		0.190389	0.145716
-695		1.53122	-0.00522754		2.00944	1.54644		-695		-0.0285193	-0.169683		0.189947	0.145511
-694		1.43733	0.0827494		2.07651	1.50592		-694		-0.0313528	-0.170418		0.189502	0.145311
-693		1.32679	0.195011		2.12291	1.46416		-693		-0.0341724	-0.171124		0.18904	0.145131
-692		1.23039	0.332955		2.13933	1.44451		-692		-0.0369783	-0.17181		0.188576	0.144952
-691		1.18681	0.440953		2.12453	1.45686		-691		-0.0397652	-0.172471		0.188095	0.144794
-690		1.18938	0.477356		2.0567	1.47285		-690		-0.0425388	-0.173111		0.187613	0.144636
-689		1.22358	0.463153		1.95242	1.4869		-689		-0.0452884	-0.173731		0.187113	0.144499
-688		1.24222	0.451385		1.83724	1.49416		-688		-0.0480252	-0.174331		0.186612	0.14436
-687		1.27061	0.454503		1.75852	1.47898		-687		-0.0507334	-0.174913		0.186094	0.144242
-686		1.24407	0.455791		1.71829	1.46463		-686		-0.053429	-0.175476		0.185576	0.144121
-685		1.14558	0.424096		1.69964	1.44938		-685		-0.0560915	-0.176027		0.18504	0.14402
-684		0.97737	0.348285		1.72408	1.45694		-684		-0.0587419	-0.176558		0.184506	0.143916
-683		0.792612	0.267656		1.76642	1.45647		-683		-0.0613551	-0.17708		0.183952	0.143832
-682		0.625949	0.211595		1.80724	1.47193		-682		-0.0639564	-0.177584		0.183401	0.143743
-681		0.479039	0.218772		1.81202	1.49355		-681		-0.066517	-0.178081		0.18283	0.143674
-680		0.388801	0.250103		1.78698	1.51926		-680		-0.0690662	-0.17856		0.182263	0.1436
-679		0.368596	0.26206		1.72841	1.50997		-679		-0.0715718	-0.179036		0.181676	0.143544
-678		0.363137	0.255813		1.66194	1.50556		-678		-0.0740665	-0.179494		0.181094	0.143483
-677		0.35165	0.24354		1.56765	1.53427		-677		-0.0765156	-0.17995		0.180493	0.143439
-676		0.362869	0.192219		1.4713	1.58089		-676		-0.0789542	-0.180389		0.179896	0.14339
-675		0.397956	0.0751312		1.38693	1.63858		-675		-0.0813458	-0.18083		0.179283	0.143356
-674		0.443844	-0.0994424		1.29537	1.68274		-674		-0.0837275	-0.181254		0.178675	0.143317
-673		0.46388	-0.278065		1.20288	1.72668		-673		-0.0860609	-0.181682		0.178052	0.143291
-672		0.469556	-0.396717		1.12973	1.76253		-672		-0.0883849	-0.182096		0.177434	0.143261
-671		0.492138	-0.423295		1.10764	1.78136		-671		-0.0906597	-0.182514		0.176804	0.143242
-670		0.493943	-0.342458		1.13089	1.76826		-670		-0.0929248	-0.18292		0.176179	0.143219
-669		0.500127	-0.210698		1.17673	1.72893		-669		-0.09514	-0.183332		0.175544	0.143205
-668		0.530307	-0.0945931		1.20957	1.6676		-668		-0.097345	-0.183733		0.174914	0.143188
-667		0.614959	-0.0487318		1.21964	1.60909		-667		-0.0994995	-0.184141		0.174276	0.143176
-666		0.749985	-0.0950383		1.18952	1.56588		-666		-0.101643	-0.184539		0.173643	0.143163
-665		0.907426	-0.209932		1.16754	1.51898		-665		-0.103736	-0.184943		0.173006	0.143153
-664		1.09208	-0.368067		1.14929	1.45509		-664		-0.105816	-0.18534		0.172373	0.143141
-663		1.25406	-0.548042		1.17653	1.36911		-663		-0.107846	-0.185743		0.171738	0.143129
-662		1.34365	-0.722052		1.24549	1.29073		-662		-0.109862	-0.18614		0.171106	0.143116
-661		1.43018	-0.847834		1.32156	1.24245		-661		-0.111827	-0.186541		0.170475	0.1431
-660		1.53489	-0.974914		1.38853	1.21927		-660		-0.113777	-0.186939		0.169846	0.143084
-659		1.64728	-1.08657		1.44736	1.22682		-659		-0.115676	-0.187339		0.169222	0.14306
-658		1.64951	-1.18721		1.49329	1.23856		-658		-0.117557	-0.187737		0.168598	0.143038
-657		1.58491	-1.24363		1.51121	1.2439		-657		-0.119389	-0.188135		0.167982	0.143005
-656		1.45779	-1.24346		1.49239	1.23696		-656		-0.121201	-0.188534		0.167365	0.142974
-655		1.34396	-1.19954		1.4462	1.23567		-655		-0.122963	-0.188931		0.166759	0.142931
-654		1.25231	-1.19853		1.37071	1.23334		-654		-0.124704	-0.189329		0.166151	0.142889
-653		1.22976	-1.23466		1.28904	1.25961		-653		-0.126396	-0.189725		0.165556	0.142833
-652		1.25016	-1.32429		1.22622	1.31266		-652		-0.128065	-0.190125		0.164959	0.142779
-651		1.27903	-1.4496		1.2012	1.38427		-651		-0.129687	-0.190521		0.164378	0.142709
-650		1.33326	-1.57401		1.21086	1.45135		-650		-0.131284	-0.190923		0.163793	0.142642
-649		1.44055	-1.61507		1.21463	1.50031		-649		-0.132837	-0.19132		0.163228	0.142558
-648		1.54622	-1.59413		1.21948	1.54222		-648		-0.134363	-0.191726		0.162658	0.142478
-647		1.62848	-1.51573		1.23279	1.59186		-647		-0.135847	-0.192125		0.16211	0.142379
-646		1.65254	-1.43565		1.29359	1.65735		-646		-0.137302	-0.192536		0.161557	0.142284
-645		1.62303	-1.38047		1.38982	1.7094		-645		-0.138719	-0.192938		0.161029	0.14217
-644		1.59662	-1.35464		1.50022	1.73558		-644		-0.140105	-0.193352		0.160497	0.142059
-643		1.6115	-1.34856		1.59615	1.73272		-643		-0.141457	-0.193756		0.159992	0.14193
-642		1.66233	-1.29466		1.6527	1.69657		-642		-0.142778	-0.194174		0.159484	0.141805
-641		1.68415	-1.20996		1.69505	1.64033		-641		-0.144069	-0.194581		0.159006	0.141661
-640		1.65406	-1.10953		1.72166	1.59186		-640		-0.145328	-0.195002		0.158525	0.141522
-639		1.5887	-1.00669		1.72804	1.52442		-639		-0.146562	-0.195411		0.158077	0.141366
-638		1.56387	-0.881769		1.72251	1.458		-638		-0.147765	-0.195835		0.157628	0.141214
-637		1.60705	-0.767617		1.71759	1.39888		-637		-0.148948	-0.196247		0.157213	0.141047
-636		1.74576	-0.702956		1.69556	1.35567		-636		-0.150099	-0.196673		0.156798	0.140885
-635		1.9251	-0.691841		1.67302	1.33467		-635		-0.151235	-0.197087		0.156419	0.140709
-634		2.08957	-0.770065		1.67132	1.36619		-634		-0.152341	-0.197515		0.156042	0.140538
-633		2.19009	-0.915121		1.67683	1.43829		-633		-0.153435	-0.197929		0.155701	0.140356
-632		2.23053	-1.08439		1.67949	1.51908		-632		-0.1545	-0.198356		0.155363	0.140179
-631		2.23563	-1.1896		1.67026	1.5683		-631		-0.155558	-0.19877		0.155061	0.139993
-630		2.24703	-1.218		1.62632	1.57419		-630		-0.156587	-0.199194		0.154764	0.139811
-629		2.27015	-1.24134		1.59125	1.54137		-629		-0.157615	-0.199606		0.154503	0.139623
-628		2.31754	-1.28572		1.56921	1.47684		-628		-0.158614	-0.200024		0.154249	0.13944
-627		2.35048	-1.38739		1.53651	1.38957		-627		-0.159616	-0.200431		0.154029	0.139254
-626		2.39715	-1.46945		1.51721	1.32553		-626		-0.160592	-0.200842		0.153818	0.139072
-625		2.44388	-1.49164		1.50121	1.29173		-625		-0.161574	-0.201243		0.15364	0.138891
-624		2.4925	-1.45794		1.47585	1.27583		-624		-0.162532	-0.201643		0.153472	0.138714
-623		2.51343	-1.38759		1.45039	1.28614		-623		-0.163501	-0.202035		0.153334	0.138539
-622		2.51137	-1.29859		1.42987	1.33057		-622		-0.164448	-0.202423		0.153209	0.138369
-621		2.50981	-1.24013		1.40717	1.41158		-621		-0.165409	-0.202805		0.153111	0.138204
-620		2.47232	-1.25085		1.39271	1.52506		-620		-0.16635	-0.203179		0.153026	0.138042
-619		2.44497	-1.29397		1.38548	1.66469		-619		-0.167307	-0.203549		0.152965	0.137886
-618		2.37099	-1.35532		1.40018	1.80959		-618		-0.168248	-0.203909		0.152917	0.137734
-617		2.30565	-1.43218		1.42594	1.92331		-617		-0.169206	-0.204268		0.15289	0.137589
-616		2.26206	-1.50201		1.45983	1.99066		-616		-0.170149	-0.204614		0.152877	0.137447
-615		2.28463	-1.50887		1.46636	2.01583		-615		-0.17111	-0.204961		0.15288	0.137314
-614		2.41746	-1.41079		1.44377	1.99285		-614		-0.17206	-0.205294		0.152898	0.137182
-613		2.57431	-1.20653		1.42468	1.95273		-613		-0.173028	-0.205631		0.152928	0.137059
-612		2.67096	-0.99025		1.4278	1.91504		-612		-0.173988	-0.205951		0.152973	0.136938
-611		2.64211	-0.806136		1.46166	1.85559		-611		-0.174966	-0.206279		0.153024	0.136826
-610		2.51345	-0.683905		1.52258	1.80628		-610		-0.175938	-0.206587		0.153092	0.136714
-609		2.36411	-0.628874		1.60285	1.7713		-609		-0.176928	-0.206905		0.153161	0.136612
-608		2.23111	-0.633626		1.67175	1.7544		-608		-0.177916	-0.2072		0.153247	0.136509
-607		2.09949	-0.621017		1.74218	1.75189		-607		-0.178922	-0.207508		0.153331	0.136416
-606		2.01847	-0.590154		1.79633	1.75387		-606		-0.179929	-0.207791		0.153431	0.136321
-605		1.99129	-0.537297		1.82471	1.74422		-605		-0.180953	-0.208088		0.153524	0.136235
-604		2.03762	-0.468257		1.81204	1.71546		-604		-0.181982	-0.20836		0.153635	0.136147
-603		2.10562	-0.419785		1.76233	1.68791		-603		-0.183028	-0.208647		0.153736	0.136068
-602		2.21181	-0.389253		1.71807	1.67499		-602		-0.184081	-0.20891		0.153854	0.135985
-601		2.28225	-0.399576		1.74535	1.65909		-601		-0.185151	-0.209188		0.153959	0.135911
-600		2.2807	-0.475325		1.84128	1.6356		-600		-0.186232	-0.209444		0.15408	0.13583
-599		2.29455	-0.61006		1.95777	1.61885		-599		-0.187327	-0.209716		0.154187	0.135759
-598		2.29836	-0.743553		2.03534	1.60309		-598		-0.188437	-0.209967		0.15431	0.13568
-597		2.29132	-0.842101		2.06835	1.5873		-597		-0.189558	-0.210236		0.154416	0.135609
-596		2.24895	-0.860545		2.04584	1.51051		-596		-0.190696	-0.210487		0.154538	0.13553
-595		2.152	-0.798862		2.00632	1.40018		-595		-0.191844	-0.210756		0.154642	0.135458
-594		2.06813	-0.658808		1.94321	1.28245		-594		-0.19301	-0.211009		0.154761	0.135375
-593		2.03307	-0.427672		1.87495	1.21257		-593		-0.194185	-0.21128		0.154861	0.1353
-592		2.07625	-0.166656		1.77101	1.19845		-592		-0.195379	-0.21154		0.154975	0.135213
-591		2.12443	0.0595101		1.65775	1.21167		-591		-0.196579	-0.211818		0.15507	0.135132
-590		2.18266	0.20889		1.55883	1.24245		-590		-0.197801	-0.212088		0.155178	0.135039
-589		2.14217	0.255451		1.5071	1.25078		-589		-0.199028	-0.212375		0.155265	0.134952
-588		2.01935	0.2215		1.48468	1.23394		-588		-0.200278	-0.21266		0.155365	0.134851
-587		1.85491	0.128802		1.50969	1.19954		-587		-0.201532	-0.21296		0.155445	0.134756
-586		1.72415	0.0269289		1.54106	1.1575		-586		-0.20281	-0.213263		0.155535	0.134647
-585		1.64639	-0.105167		1.55983	1.13187		-585		-0.204092	-0.213579		0.155607	0.134544
-584		1.58333	-0.258872		1.55013	1.12758		-584		-0.205397	-0.213903		0.155687	0.134426
-583		1.52831	-0.461084		1.51165	1.14116		-583		-0.206705	-0.214238		0.155748	0.134314
-582		1.47505	-0.651494		1.44434	1.14168		-582		-0.208035	-0.214586		0.155817	0.134187
-581		1.46369	-0.807988		1.36791	1.12247		-581		-0.209366	-0.214942		0.155869	0.134064
-580		1.52435	-0.909718		1.25452	1.09583		-580		-0.210718	-0.215316		0.155926	0.133927
-579		1.68767	-0.967756		1.13797	1.08139		-579		-0.21207	-0.215696		0.155967	0.133793
-578		1.90897	-0.973339		1.05008	1.10195		-578		-0.213441	-0.216098		0.156011	0.133645
-577		2.10876	-0.930716		1.00572	1.1456		-577		-0.214811	-0.216503		0.156042	0.133499
-576		2.26031	-0.877534		1.01313	1.20885		-576		-0.216198	-0.216935		0.156072	0.13334
-575		2.3895	-0.84254		1.03477	1.2838		-575		-0.217584	-0.217365		0.156092	0.13318
-574		2.50686	-0.86924		1.04574	1.36097		-574		-0.218983	-0.217826		0.156108	0.133008
-573		2.62417	-0.981116		1.01917	1.4329		-573		-0.220383	-0.218284		0.156116	0.132835
-572		2.68995	-1.15399		0.992312	1.49033		-572		-0.221793	-0.218774		0.156119	0.13265
-571		2.69709	-1.33279		0.974399	1.51509		-571		-0.223204	-0.219259		0.156114	0.132462
-570		2.67101	-1.49636		0.937519	1.51183		-570		-0.224623	-0.219779		0.156104	0.132263
-569		2.66767	-1.64078		0.871378	1.48731		-569		-0.226042	-0.220293		0.156088	0.132061
-568		2.73364	-1.78085		0.766378	1.46933		-568		-0.227467	-0.220844		0.156066	0.131848
-567		2.87145	-1.95737		0.658522	1.46893		-567		-0.228893	-0.221387		0.156039	0.131629
-566		3.04839	-2.14995		0.642323	1.49384		-566		-0.230322	-0.221968		0.156005	0.131403
-565		3.24843	-2.30003		0.699465	1.5269		-565		-0.23175	-0.222541		0.155968	0.131168
-564		3.43396	-2.38743		0.801702	1.56184		-564		-0.233178	-0.223153		0.155923	0.130927
-563		3.63099	-2.3902		0.91195	1.58917		-563		-0.234606	-0.223756		0.155877	0.130677
-562		3.76938	-2.34218		1.01823	1.61624		-562		-0.236029	-0.224397		0.155822	0.130421
-561		3.82697	-2.30949		1.1132	1.65242		-561		-0.237452	-0.22503		0.155766	0.130154
-560		3.76983	-2.25924		1.20441	1.70087		-560		-0.238866	-0.225699		0.155701	0.129884
-559		3.68673	-2.18682		1.27485	1.72522		-559		-0.240279	-0.226361		0.155636	0.129601
-558		3.59545	-2.10322		1.3043	1.73178		-558		-0.24168	-0.227056		0.155563	0.129316
-557		3.56756	-2.02018		1.30014	1.73567		-557		-0.243079	-0.227746		0.15549	0.129017
-556		3.55966	-1.95534		1.27138	1.74201		-556		-0.244462	-0.228466		0.155409	0.128717
-555		3.54401	-1.93003		1.24752	1.75794		-555		-0.245843	-0.229183		0.155329	0.128403
-554		3.49325	-1.91939		1.23876	1.80645		-554		-0.247205	-0.229927		0.155242	0.128088
-553		3.41628	-1.91411		1.27702	1.84822		-553		-0.248562	-0.23067		0.155156	0.127759
-552		3.33952	-1.86016		1.36481	1.87989		-552		-0.249899	-0.231436		0.155067	0.12743
-551		3.29919	-1.79868		1.48058	1.88224		-551		-0.251231	-0.232205		0.154978	0.127085
-550		3.26889	-1.76358		1.61316	1.8569		-550		-0.25254	-0.232993		0.154888	0.126742
-549		3.22224	-1.75983		1.72237	1.81207		-549		-0.253844	-0.233785		0.154799	0.126383
-548		3.14729	-1.85068		1.802	1.7462		-548		-0.255123	-0.234591		0.154711	0.126026
-547		3.04018	-1.91261		1.82616	1.67435		-547		-0.256397	-0.235403		0.154625	0.125653
-546		2.91277	-1.95992		1.79744	1.61476		-546		-0.257648	-0.236225		0.154542	0.125283
-545		2.78459	-1.94386		1.73106	1.57001		-545		-0.258892	-0.237054		0.154462	0.124898
-544		2.69237	-1.86647		1.63051	1.53007		-544		-0.260114	-0.237887		0.154386	0.124517
-543		2.56547	-1.77723		1.50822	1.52534		-543		-0.261329	-0.238731		0.154313	0.124121
-542		2.44256	-1.65182		1.40039	1.51127		-542		-0.262526	-0.239572		0.154246	0.123729
-541		2.35556	-1.53572		1.33221	1.49125		-541		-0.263716	-0.240426		0.154182	0.123323
-540		2.25931	-1.47101		1.33392	1.46172		-540		-0.264889	-0.241274		0.154124	0.12292
-539		2.15172	-1.4302		1.3735	1.42711		-539		-0.266057	-0.242136		0.15407	0.122506
-538		2.06438	-1.37881		1.41358	1.39241		-538		-0.267212	-0.242988		0.154024	0.122093
-537		2.02584	-1.31686		1.43793	1.33397		-537		-0.268362	-0.243856		0.15398	0.12167
-536		2.01898	-1.29721		1.44915	1.24532		-536		-0.269503	-0.24471		0.153944	0.121248
-535		2.01843	-1.29734		1.44588	1.13945		-535		-0.270639	-0.245581		0.153911	0.120817
-534		2.01713	-1.29687		1.43367	1.06108		-534		-0.27177	-0.246435		0.153884	0.120386
-533		1.98094	-1.2971		1.41471	1.03913		-533		-0.272895	-0.247307		0.153861	0.119948
-532		1.88469	-1.29233		1.38938	1.07999		-532		-0.274017	-0.248158		0.153843	0.11951
-531		1.73497	-1.21493		1.36402	1.16825		-531		-0.275133	-0.249026		0.153828	0.119066
-530		1.57371	-1.09559		1.37204	1.27174		-530		-0.276248	-0.249871		0.153815	0.118622
-529		1.46665	-0.993621		1.40165	1.35961		-529		-0.277355	-0.250732		0.153806	0.118174
-528		1.39416	-0.915837		1.45356	1.40445		-528		-0.278466	-0.251567		0.153795	0.117726
-527		1.29872	-0.941167		1.51327	1.41917		-527		-0.279566	-0.252416		0.153789	0.117274
-526		1.21181	-0.990259		1.58742	1.41568		-526		-0.280672	-0.253237		0.153778	0.116822
-525		1.14453	-1.07855		1.657	1.40389		-525		-0.281767	-0.254069		0.153771	0.116369
-524		1.1602	-1.14113		1.70518	1.40039		-524		-0.28287	-0.25487		0.153755	0.115914
-523		1.22539	-1.18815		1.73116	1.40293		-523		-0.28396	-0.255681		0.153745	0.11546
-522		1.31486	-1.17707		1.75143	1.39418		-522		-0.285061	-0.256458		0.153723	0.115005
-521		1.35919	-1.12242		1.7483	1.3317		-521		-0.286147	-0.257241		0.153706	0.114552
-520		1.3571	-1.00035		1.73295	1.24002		-520		-0.287245	-0.25799		0.153673	0.114098
-519		1.31979	-0.838397		1.72106	1.14714		-519		-0.288328	-0.258739		0.153646	0.113648
-518		1.30829	-0.71354		1.75285	1.07716		-518		-0.289422	-0.259455		0.153601	0.113199
-517		1.33039	-0.647192		1.82296	1.04182		-517		-0.2905	-0.260166		0.153562	0.112756
-516		1.38289	-0.650134		1.85638	1.07453		-516		-0.29159	-0.260844		0.153502	0.112315
-515		1.43987	-0.632422		1.8278	1.16689		-515		-0.292663	-0.261511		0.153449	0.111882
-514		1.44179	-0.521256		1.74207	1.22608		-514		-0.293747	-0.262145		0.153372	0.111453
-513		1.47751	-0.349465		1.6448	1.23368		-513		-0.294815	-0.262763		0.153302	0.111033
-512		1.54021	-0.158273		1.54334	1.20816		-512		-0.295894	-0.263349		0.153205	0.110619
-511		1.6053	0.00251809		1.46148	1.19965		-511		-0.296957	-0.263911		0.153116	0.110218
-510		1.59833	0.162517		1.36683	1.22501		-510		-0.298031	-0.264443		0.152998	0.109823
-509		1.56376	0.342485		1.27263	1.23912		-509		-0.299089	-0.264947		0.152887	0.109443
-508		1.53638	0.551407		1.19886	1.23223		-508		-0.300157	-0.26542		0.152745	0.109072
-507		1.50376	0.74993		1.15749	1.20894		-507		-0.301211	-0.26586		0.15261	0.108717
-506		1.45271	0.895311		1.16486	1.20729		-506		-0.302273	-0.266273		0.152444	0.108374
-505		1.38129	1.01609		1.20245	1.24502		-505		-0.30332	-0.266647		0.152282	0.108048
-504		1.29061	1.10498		1.21218	1.33156		-504		-0.304373	-0.266995		0.15209	0.107737
-503		1.23514	1.15919		1.18254	1.41162		-503		-0.305412	-0.2673		0.151901	0.107446
-502		1.2632	1.16932		1.17018	1.4609		-502		-0.306454	-0.267583		0.151682	0.107172
-501		1.42649	1.14471		1.20045	1.47791		-501		-0.307482	-0.267819		0.151464	0.106919
-500		1.68364	1.08741		1.24674	1.4881		-500		-0.30851	-0.268033		0.151218	0.106685
-499		1.92712	1.03516		1.30778	1.51516		-499		-0.309526	-0.268198		0.15097	0.106475
-498		2.06405	1.05633		1.35192	1.55911		-498		-0.310538	-0.268343		0.150696	0.106286
-497		2.07718	1.1687		1.37514	1.61759		-497		-0.311539	-0.268435		0.150417	0.106121
-496		1.99808	1.40468		1.36949	1.63453		-496		-0.312534	-0.268509		0.150114	0.10598
-495		1.86458	1.65291		1.33369	1.6357		-495		-0.313519	-0.268527		0.149803	0.105865
-494		1.76894	1.85946		1.30307	1.62864		-494		-0.314495	-0.268529		0.149472	0.105774
-493		1.65801	2.01426		1.28185	1.60546		-493		-0.315461	-0.268473		0.149129	0.10571
-492		1.61189	2.13483		1.2989	1.56284		-492		-0.316415	-0.268403		0.14877	0.105671
-491		1.58834	2.15498		1.3258	1.51469		-491		-0.31736	-0.268274		0.148398	0.10566
-490		1.57865	2.08313		1.3655	1.47623		-490		-0.318289	-0.268131		0.148013	0.105674
-489		1.56411	1.94111		1.3981	1.46679		-489		-0.319211	-0.267929		0.147613	0.105718
-488		1.53335	1.77286		1.40757	1.49251		-488		-0.320112	-0.267715		0.147205	0.105787
-487		1.51001	1.62081		1.3824	1.52792		-487		-0.321006	-0.267444		0.14678	0.105885
-486		1.50605	1.49931		1.32335	1.55884		-486		-0.321877	-0.267159		0.146353	0.106009
-485		1.47341	1.42948		1.25844	1.59009		-485		-0.32274	-0.266819		0.145908	0.106163
-484		1.42944	1.39677		1.18119	1.60934		-484		-0.323577	-0.266464		0.145466	0.106342
-483		1.36426	1.35945		1.10394	1.63295		-483		-0.324406	-0.266057		0.145005	0.106552
-482		1.28431	1.28709		1.04718	1.6662		-482		-0.325206	-0.265633		0.144552	0.106786
-481		1.19964	1.20647		1.04565	1.69946		-481		-0.325998	-0.265159		0.144081	0.107052
-480		1.08275	1.11671		1.09273	1.74336		-480		-0.326758	-0.264666		0.143621	0.107341
-479		0.991379	1.05364		1.17704	1.80958		-479		-0.32751	-0.264125		0.143146	0.107662
-478		0.869302	0.998076		1.26966	1.87083		-478		-0.328227	-0.263562		0.142685	0.108006
-477		0.734132	0.986546		1.34987	1.89303		-477		-0.328936	-0.262955		0.14221	0.108381
-476		0.59483	0.992434		1.42803	1.84961		-476		-0.329609	-0.262322		0.141754	0.108779
-475		0.490233	1.01447		1.47681	1.77467		-475		-0.330272	-0.261647		0.141285	0.109206
-474		0.450043	1.02229		1.50943	1.68543		-474		-0.330899	-0.260944		0.140837	0.109656
-473		0.466999	1.01412		1.50636	1.63802		-473		-0.331517	-0.260203		0.14038	0.110135
-472		0.492986	0.956945		1.45915	1.63763		-472		-0.332099	-0.259431		0.139946	0.110636
-471		0.476748	0.849919		1.39292	1.66255		-471		-0.332671	-0.258625		0.139504	0.111165
-470		0.402645	0.718514		1.34523	1.68768		-470		-0.333208	-0.257785		0.139088	0.111716
-469		0.291185	0.660312		1.32923	1.70015		-469		-0.333736	-0.256918		0.138667	0.112293
-468		0.160759	0.66364		1.34514	1.68557		-468		-0.334229	-0.256015		0.138273	0.112893
-467		0.0624652	0.698241		1.40167	1.62462		-467		-0.334715	-0.25509		0.137878	0.113518
-466		0.00825631	0.770357		1.46915	1.54104		-466		-0.335167	-0.254126		0.137509	0.114166
-465		-0.015901	0.863352		1.53379	1.45281		-465		-0.335612	-0.253147		0.137143	0.114837
-464		0.0393587	0.96624		1.5918	1.39919		-464		-0.336027	-0.252128		0.136804	0.115532
-463		0.143981	1.03028		1.64595	1.3777		-463		-0.336435	-0.2511		0.136469	0.116248
-462		0.2749	1.09947		1.71376	1.38822		-462		-0.336816	-0.250031		0.136161	0.116989
-461		0.407184	1.12648		1.75592	1.41629		-461		-0.337192	-0.248959		0.135861	0.11775
-460		0.512918	1.10211		1.76817	1.43373		-460		-0.337545	-0.247844		0.135586	0.118536
-459		0.648386	1.05223		1.72942	1.44449		-459		-0.337895	-0.246732		0.135321	0.119339
-458		0.813687	1.00823		1.64315	1.44591		-458		-0.338224	-0.245578		0.135081	0.120169
-457		1.01589	0.998117		1.5564	1.4541		-457		-0.338554	-0.244432		0.134853	0.121013
-456		1.21266	1.03688		1.49465	1.47428		-456		-0.338867	-0.243245		0.134648	0.121884
-455		1.32901	1.1596		1.49214	1.51891		-455		-0.339182	-0.242073		0.134458	0.122767
-454		1.40649	1.34668		1.54547	1.58352		-454		-0.339485	-0.240861		0.134289	0.123676
-453		1.4505	1.56609		1.60429	1.63489		-453		-0.339792	-0.239669		0.134137	0.124595
-452		1.53498	1.75911		1.63962	1.6489		-452		-0.34009	-0.238442		0.134005	0.125541
-451		1.679	1.87426		1.63904	1.64141		-451		-0.340394	-0.237238		0.133891	0.126492
-450		1.84271	1.91583		1.5886	1.59667		-450		-0.340694	-0.236004		0.133797	0.127472
-449		1.92807	1.8507		1.50208	1.53308		-449		-0.341001	-0.234797		0.133721	0.128456
-448		1.96619	1.69563		1.41307	1.44924		-448		-0.341308	-0.233563		0.133663	0.129468
-447		1.94738	1.52162		1.3485	1.37204		-447		-0.341625	-0.23236		0.133624	0.130481
-446		1.88892	1.30465		1.29132	1.30589		-446		-0.341944	-0.231136		0.133601	0.131522
-445		1.78738	1.06046		1.20957	1.28227		-445		-0.342276	-0.229944		0.133597	0.132563
-444		1.68177	0.811616		1.12138	1.30267		-444		-0.342615	-0.228736		0.133607	0.133631
-443		1.58138	0.630424		1.08615	1.33803		-443		-0.342966	-0.227562		0.133634	0.134697
-442		1.45266	0.540723		1.11541	1.34594		-442		-0.343328	-0.226378		0.133675	0.135789
-441		1.31159	0.554156		1.14614	1.32884		-441		-0.343703	-0.225227		0.133732	0.136876
-440		1.17677	0.596527		1.19284	1.28776		-440		-0.34409	-0.224075		0.133799	0.137988
-439		1.10289	0.657405		1.23233	1.24218		-439		-0.344492	-0.222956		0.133882	0.139094
-438		1.06704	0.711396		1.26184	1.2377		-438		-0.344907	-0.221843		0.133974	0.140223
-437		1.07635	0.743871		1.25448	1.27989		-437		-0.345336	-0.220765		0.134081	0.141345
-436		1.13046	0.747975		1.22903	1.35885		-436		-0.34578	-0.219701		0.134195	0.142488
-435		1.17911	0.780508		1.17217	1.44516		-435		-0.346237	-0.218672		0.134322	0.143623
-434		1.10689	0.80867		1.1046	1.52639		-434		-0.346712	-0.217666		0.134456	0.144776
-433		0.921306	0.793591		1.02954	1.59004		-433		-0.347199	-0.216694		0.134601	0.145921
-432		0.668436	0.759111		0.95933	1.63891		-432		-0.347705	-0.215754		0.134752	0.14708
-431		0.468742	0.741852		0.909037	1.64704		-431		-0.348223	-0.214847		0.134912	0.148231
-430		0.294991	0.73657		0.894556	1.63928		-430		-0.348761	-0.213982		0.135078	0.149392
-429		0.166418	0.788912		0.900905	1.62202		-429		-0.349311	-0.213148		0.135252	0.150544
-428		0.0343066	0.868576		0.892408	1.61155		-428		-0.349883	-0.212366		0.135429	0.151703
-427		-0.0552939	0.98304		0.847415	1.62862		-427		-0.350463	-0.211616		0.135614	0.152852
-426		-0.0839616	1.07487		0.77801	1.68148		-426		-0.351068	-0.210926		0.135802	0.154002
-425		-0.059392	1.14588		0.695992	1.75824		-425		-0.351679	-0.210267		0.135996	0.155143
-424	0.527917	0.0153147	1.23057	1.14969	0.655028	1.81118		-424	-0.395144	-0.352315	-0.209678	0.168618	0.136191	0.15628
-423	0.461207	0.0633027	1.32165	1.11194	0.664958	1.84363		-423	-0.396699	-0.352956	-0.20912	0.168507	0.136393	0.157407
-422	0.395482	0.0774293	1.47616	1.11921	0.696334	1.86269		-422	-0.398275	-0.353622	-0.20864	0.168391	0.136595	0.158525
-421	0.337861	0.00950061	1.69666	1.17256	0.727193	1.89096		-421	-0.39986	-0.354291	-0.20819	0.16827	0.136803	0.159634
-420	0.304499	-0.102784	1.89967	1.26265	0.749164	1.92438		-420	-0.401466	-0.354985	-0.207825	0.168143	0.137011	0.160728
-419	0.209304	-0.226738	2.06125	1.36148	0.739505	1.93684		-419	-0.403085	-0.355679	-0.207489	0.16801	0.137225	0.161813
-418	0.0996836	-0.338464	2.11866	1.45609	0.67496	1.93853		-418	-0.404722	-0.356399	-0.207244	0.167872	0.137437	0.16288
-417	0.000191423	-0.444322	2.10087	1.52008	0.574018	1.91194		-417	-0.406375	-0.357117	-0.207027	0.167727	0.137657	0.163936
-416	-0.00411331	-0.556036	2.01843	1.54773	0.47351	1.87232		-416	-0.408046	-0.357861	-0.206904	0.167577	0.137874	0.16497
-415	0.0528126	-0.622172	1.92691	1.53025	0.427892	1.83088		-415	-0.409735	-0.3586	-0.206809	0.167418	0.1381	0.165995
-414	0.134617	-0.657853	1.8449	1.51121	0.46978	1.78291		-414	-0.411442	-0.359364	-0.206811	0.167256	0.138321	0.166992
-413	0.227124	-0.604076	1.80412	1.50475	0.536677	1.74901		-413	-0.413169	-0.360121	-0.206841	0.167084	0.138551	0.16798
-412	0.268608	-0.483901	1.81011	1.5045	0.620574	1.71926		-412	-0.414913	-0.360904	-0.20697	0.166908	0.138775	0.168936
-411	0.311745	-0.307118	1.83151	1.55123	0.670061	1.69636		-411	-0.416679	-0.361676	-0.207127	0.166723	0.139008	0.169882
-410	0.349915	-0.135511	1.87022	1.61176	0.689655	1.69567		-410	-0.418461	-0.362472	-0.207383	0.166535	0.139233	0.170793
-409	0.416355	0.0179586	1.92211	1.66159	0.683246	1.70163		-409	-0.420265	-0.363257	-0.207668	0.166336	0.139468	0.171693
-408	0.470747	0.156363	1.95538	1.67473	0.710896	1.72534		-408	-0.422084	-0.364063	-0.208051	0.166135	0.139692	0.172556
-407	0.466827	0.2385	1.96427	1.65313	0.786932	1.7712		-407	-0.423926	-0.364856	-0.208464	0.165924	0.139927	0.173406
-406	0.381335	0.258095	1.94616	1.61827	0.877094	1.83029		-406	-0.425781	-0.365671	-0.208973	0.165709	0.140149	0.174215
-405	0.249882	0.203246	1.92488	1.56388	0.960127	1.88013		-405	-0.427661	-0.36647	-0.209513	0.165485	0.140381	0.175012
-404	0.0801027	0.065869	1.86755	1.48406	1.03971	1.91239		-404	-0.429552	-0.367289	-0.210145	0.165258	0.140599	0.175767
-403	-0.0989033	-0.0564492	1.79925	1.39077	1.1276	1.91505		-403	-0.431468	-0.368093	-0.21081	0.165023	0.140828	0.176507
-402	-0.246806	-0.149635	1.74174	1.2719	1.2035	1.89779		-402	-0.433396	-0.368915	-0.211561	0.164784	0.141041	0.177204
-401	-0.344651	-0.152622	1.73226	1.15332	1.26859	1.86356		-401	-0.435348	-0.369721	-0.212347	0.164538	0.141265	0.177885
-400	-0.364722	-0.0627388	1.7451	1.07212	1.32919	1.81549		-400	-0.437311	-0.370544	-0.213212	0.164289	0.141473	0.178523
-399	-0.32862	0.110751	1.77254	1.03	1.35383	1.74603		-399	-0.439299	-0.371352	-0.214114	0.164033	0.141692	0.179143
-398	-0.254578	0.352952	1.79815	1.04246	1.35008	1.67907		-398	-0.441296	-0.372175	-0.215089	0.163774	0.141893	0.17972
-397	-0.18507	0.609198	1.79127	1.09983	1.32337	1.64937		-397	-0.443316	-0.372985	-0.216103	0.163509	0.142105	0.180276
-396	-0.152531	0.84375	1.75063	1.14585	1.28623	1.63419		-396	-0.445344	-0.373807	-0.217182	0.163241	0.142299	0.180788
-395	-0.205625	0.998404	1.65969	1.15588	1.26399	1.63723		-395	-0.447394	-0.374618	-0.218303	0.162968	0.142503	0.181278
-394	-0.313519	1.10186	1.54512	1.10109	1.27157	1.6396		-394	-0.449451	-0.37544	-0.219481	0.162691	0.14269	0.181725
-393	-0.468537	1.13039	1.43505	1.02146	1.34415	1.63424		-393	-0.451527	-0.376253	-0.220704	0.16241	0.142885	0.182146
-392	-0.689671	1.16888	1.33854	0.937213	1.44604	1.62039		-392	-0.453609	-0.377076	-0.221976	0.162125	0.143064	0.182525
-391	-0.914123	1.22724	1.26067	0.878894	1.53482	1.60226		-391	-0.455707	-0.377891	-0.223297	0.161837	0.143249	0.182874
-390	-1.08602	1.26949	1.22045	0.851741	1.59487	1.58045		-390	-0.457809	-0.378714	-0.224657	0.161545	0.143419	0.183183
-389	-1.20542	1.26561	1.24018	0.881105	1.6493	1.53793		-389	-0.459926	-0.379532	-0.226068	0.16125	0.143593	0.18346
-388	-1.25186	1.20194	1.27225	0.929574	1.71204	1.47602		-388	-0.462045	-0.380354	-0.22751	0.160951	0.143754	0.183697
-387	-1.23544	1.11003	1.27117	1.01172	1.78905	1.39301		-387	-0.464176	-0.381173	-0.229004	0.160649	0.143916	0.183898
-386	-1.18998	1.02424	1.23861	1.09016	1.83422	1.31548		-386	-0.466307	-0.381992	-0.230521	0.160343	0.144067	0.184062
-385	-1.14273	0.952213	1.14623	1.17512	1.86764	1.25044		-385	-0.468448	-0.382809	-0.232092	0.160036	0.144218	0.184187
-384	-1.1881	0.899194	1.0242	1.26181	1.87631	1.21816		-384	-0.470587	-0.383623	-0.233676	0.159724	0.144359	0.184277
-383	-1.29293	0.849432	0.879022	1.33066	1.85091	1.24511		-383	-0.472732	-0.384437	-0.235316	0.15941	0.144497	0.184326
-382	-1.39747	0.81957	0.767056	1.41024	1.81135	1.3009		-382	-0.474875	-0.385243	-0.236961	0.159093	0.144628	0.184342
-381	-1.47056	0.805336	0.698248	1.49678	1.78703	1.37294		-381	-0.477019	-0.386052	-0.238662	0.158774	0.144754	0.184314
-380	-1.45741	0.806828	0.688687	1.57524	1.78038	1.42179		-380	-0.479157	-0.386851	-0.240362	0.158451	0.144875	0.184256
-379	-1.38233	0.81776	0.730273	1.63161	1.76058	1.43409		-379	-0.481294	-0.387654	-0.242118	0.158127	0.144988	0.184153
-378	-1.27962	0.807912	0.813115	1.66774	1.71947	1.4151		-378	-0.483422	-0.388443	-0.243867	0.157799	0.1451	0.184022
-377	-1.17727	0.779667	0.924445	1.68436	1.65324	1.40045		-377	-0.485545	-0.38924	-0.245674	0.157469	0.1452	0.183844
-376	-1.10148	0.753954	0.994328	1.71096	1.566	1.40128		-376	-0.487657	-0.390021	-0.247469	0.157135	0.145302	0.18364
-375	-1.02639	0.739374	1.01417	1.74683	1.46459	1.40903		-375	-0.48976	-0.390811	-0.249321	0.1568	0.145389	0.183388
-374	-0.965617	0.693875	0.999645	1.78732	1.34204	1.40375		-374	-0.49185	-0.391584	-0.251158	0.156461	0.145482	0.183113
-373	-0.955093	0.605317	0.983149	1.83761	1.25853	1.38016		-373	-0.493927	-0.392368	-0.253052	0.15612	0.145556	0.182788
-372	-1.05008	0.502117	1.01613	1.87667	1.20222	1.34923		-372	-0.495989	-0.393133	-0.25493	0.155775	0.145639	0.182442
-371	-1.197	0.385989	1.08821	1.88276	1.15881	1.36275		-371	-0.498035	-0.393911	-0.256862	0.155428	0.145702	0.182045
-370	-1.311	0.303092	1.16955	1.88259	1.11452	1.41475		-370	-0.500064	-0.394669	-0.258776	0.155078	0.145776	0.181628
-369	-1.3706	0.294006	1.22953	1.87425	1.04557	1.49122		-369	-0.502073	-0.395441	-0.260742	0.154725	0.145827	0.181163
-368	-1.31889	0.325944	1.23009	1.86454	0.936743	1.54581		-368	-0.504064	-0.396193	-0.262689	0.154368	0.145893	0.180677
-367	-1.21436	0.410161	1.16944	1.85086	0.790368	1.57727		-367	-0.506033	-0.39696	-0.264685	0.154009	0.145934	0.180144
-366	-1.0623	0.509382	1.09298	1.83956	0.699259	1.5604		-366	-0.50798	-0.397708	-0.266662	0.153646	0.145992	0.179593
-365	-0.916073	0.64279	1.024	1.83171	0.715222	1.55737		-365	-0.509902	-0.39847	-0.268683	0.15328	0.146024	0.178995
-364	-0.806823	0.787406	0.975198	1.83117	0.808427	1.55915		-364	-0.511801	-0.399214	-0.270688	0.152911	0.146075	0.178381
-363	-0.705033	0.853366	0.954125	1.81087	0.90074	1.56342		-363	-0.513673	-0.399975	-0.27273	0.152539	0.146098	0.177723
-362	-0.623966	0.830322	0.950277	1.7845	0.980404	1.54607		-362	-0.51552	-0.400718	-0.274759	0.152164	0.146143	0.177048
-361	-0.588393	0.737326	0.942768	1.75303	1.04931	1.53119		-361	-0.517337	-0.401478	-0.27682	0.151785	0.146158	0.176335
-360	-0.636038	0.635372	0.927287	1.72972	1.12115	1.50534		-360	-0.519125	-0.402223	-0.278871	0.151404	0.146196	0.175605
-359	-0.73338	0.54278	0.920178	1.72975	1.16462	1.48956		-359	-0.520882	-0.402984	-0.280947	0.151019	0.146204	0.17484
-358	-0.898337	0.440723	0.932433	1.73319	1.17482	1.48678		-358	-0.522608	-0.403732	-0.283017	0.150631	0.146235	0.174059
-357	-1.05738	0.34296	0.941719	1.74218	1.1675	1.51397		-357	-0.524301	-0.404495	-0.285105	0.15024	0.146236	0.173247
-356	-1.19202	0.242236	0.932597	1.75354	1.14171	1.54321		-356	-0.525959	-0.405246	-0.287191	0.149846	0.14626	0.172419
-355	-1.26322	0.190801	0.881669	1.74464	1.13876	1.5538		-355	-0.527582	-0.406011	-0.289288	0.149448	0.146257	0.171566
-354	-1.34882	0.209384	0.773689	1.72262	1.15161	1.53387		-354	-0.529169	-0.406766	-0.291385	0.149047	0.146274	0.170695
-353	-1.42165	0.30756	0.553039	1.67076	1.1868	1.51383		-353	-0.530718	-0.407534	-0.293488	0.14864	0.146265	0.169805
-352	-1.54952	0.462343	0.282581	1.58962	1.24258	1.5153		-352	-0.532228	-0.408291	-0.295595	0.148231	0.146277	0.168897
-351	-1.71001	0.579478	0.0310529	1.50245	1.29524	1.54397		-351	-0.533699	-0.409061	-0.2977	0.147815	0.146264	0.167974
-350	-1.89559	0.609472	-0.1233	1.41635	1.35516	1.5777		-350	-0.535129	-0.409822	-0.299815	0.147396	0.146271	0.167033
-349	-2.07664	0.563072	-0.178995	1.32476	1.39807	1.56345		-349	-0.536518	-0.410594	-0.301919	0.14697	0.146255	0.166083
-348	-2.2379	0.475173	-0.139485	1.25849	1.46402	1.50035		-348	-0.537864	-0.411357	-0.304037	0.146539	0.146257	0.165113
-347	-2.37045	0.441124	-0.0512098	1.20035	1.557	1.3725		-347	-0.539168	-0.412129	-0.306139	0.146101	0.14624	0.164139
-346	-2.46716	0.451102	0.0235951	1.14628	1.64934	1.2475		-346	-0.540426	-0.412893	-0.308257	0.145657	0.146237	0.163145
-345	-2.52183	0.549481	0.0160073	1.10402	1.70331	1.14081		-345	-0.54164	-0.413663	-0.310353	0.145205	0.14622	0.162152
-344	-2.55022	0.708723	-0.0721595	1.10439	1.72213	1.0788		-344	-0.542806	-0.414425	-0.312469	0.144748	0.146214	0.161137
-343	-2.60618	0.857823	-0.245281	1.11296	1.71638	1.07966		-343	-0.543926	-0.415191	-0.314558	0.144281	0.146197	0.160128
-342	-2.68117	0.948047	-0.457725	1.12777	1.68923	1.16394		-342	-0.544997	-0.41595	-0.316669	0.143808	0.146188	0.159096
-341	-2.76191	0.939827	-0.689009	1.12904	1.66198	1.27778		-341	-0.546021	-0.416711	-0.318748	0.143323	0.146172	0.158073
-340	-2.86407	0.851928	-0.91601	1.12637	1.63115	1.35006		-340	-0.546992	-0.417464	-0.320852	0.142832	0.146161	0.157028
-339	-3.0344	0.759463	-1.10042	1.12719	1.62163	1.35066		-339	-0.547914	-0.418218	-0.32292	0.142327	0.146147	0.155994
-338	-3.24343	0.703141	-1.22768	1.13998	1.61492	1.29396		-338	-0.548781	-0.418966	-0.325013	0.141815	0.146133	0.154936
-337	-3.44397	0.686601	-1.30076	1.18186	1.61215	1.22632		-337	-0.549597	-0.419713	-0.32707	0.141289	0.14612	0.153893
-336	-3.60323	0.628199	-1.31914	1.23426	1.63257	1.15603		-336	-0.550356	-0.420455	-0.329152	0.140754	0.146104	0.152825
-335	-3.67868	0.559886	-1.31238	1.26005	1.66223	1.13181		-335	-0.551062	-0.421196	-0.331196	0.140204	0.146092	0.151774
-334	-3.69166	0.455402	-1.28679	1.25515	1.68031	1.13886		-334	-0.551708	-0.421931	-0.333266	0.139643	0.146072	0.150699
-333	-3.66546	0.365755	-1.26382	1.2488	1.66203	1.16556		-333	-0.5523	-0.422665	-0.335297	0.139066	0.14606	0.14964
-332	-3.65292	0.25888	-1.25249	1.24836	1.58529	1.162		-332	-0.55283	-0.423394	-0.337354	0.138477	0.146037	0.148559
-331	-3.70827	0.136806	-1.21093	1.23097	1.47975	1.1232		-331	-0.553303	-0.424121	-0.339373	0.137871	0.146024	0.147495
-330	-3.79795	-0.0221474	-1.15874	1.20675	1.37904	1.06023		-330	-0.553715	-0.424842	-0.341415	0.137253	0.145997	0.146411
-329	-3.91137	-0.210987	-1.10246	1.18084	1.31521	0.985207		-329	-0.554068	-0.425562	-0.343423	0.136616	0.145983	0.145344
-328	-3.99365	-0.399376	-1.07101	1.15927	1.27564	0.919448		-328	-0.554359	-0.426276	-0.345451	0.135966	0.14595	0.144258
-327	-4.03964	-0.540582	-1.08865	1.1424	1.24655	0.892043		-327	-0.554592	-0.426988	-0.347448	0.135297	0.145933	0.143188
-326	-4.00298	-0.597503	-1.10875	1.16629	1.23244	0.928433		-326	-0.554761	-0.427694	-0.349462	0.134614	0.145894	0.142103
-325	-3.90843	-0.613897	-1.16023	1.22129	1.25155	1.03564		-325	-0.554872	-0.428398	-0.351447	0.133912	0.145873	0.141033
-324	-3.78887	-0.595108	-1.19906	1.29439	1.28893	1.1748		-324	-0.554919	-0.429096	-0.353446	0.133196	0.145826	0.13995
-323	-3.7043	-0.581251	-1.19064	1.3678	1.34855	1.33321		-323	-0.554908	-0.429792	-0.355419	0.13246	0.1458	0.13888
-322	-3.6757	-0.543649	-1.17758	1.43727	1.39839	1.48043		-322	-0.554833	-0.430483	-0.357402	0.131709	0.145745	0.137801
-321	-3.71543	-0.52928	-1.14016	1.45591	1.44375	1.58264		-321	-0.554699	-0.43117	-0.359363	0.13094	0.145712	0.136733
-320	-3.8194	-0.502645	-1.09491	1.44922	1.46892	1.60858		-320	-0.554503	-0.431852	-0.361329	0.130156	0.145647	0.135661
-319	-3.94071	-0.48354	-1.07515	1.46083	1.4921	1.56998		-319	-0.554248	-0.432529	-0.363278	0.129354	0.145605	0.134596
-318	-4.03229	-0.506431	-1.08351	1.49363	1.50563	1.49479		-318	-0.553931	-0.433202	-0.365228	0.128536	0.145531	0.133532
-317	-4.04327	-0.546372	-1.13321	1.54963	1.51874	1.38853		-317	-0.553557	-0.433868	-0.367167	0.127701	0.145479	0.132474
-316	-3.98112	-0.599762	-1.19853	1.61043	1.53858	1.255		-316	-0.553123	-0.434529	-0.369101	0.126851	0.145393	0.131421
-315	-3.91244	-0.641735	-1.26251	1.67596	1.55454	1.11615		-315	-0.552633	-0.435183	-0.37103	0.125985	0.14533	0.130373
-314	-3.87798	-0.681423	-1.28852	1.73499	1.5957	1.02364		-314	-0.552086	-0.435831	-0.37295	0.125103	0.145232	0.129333
-313	-3.8543	-0.683056	-1.29452	1.7585	1.64989	1.02139		-313	-0.551484	-0.436469	-0.374871	0.124206	0.145156	0.128297
-312	-3.83665	-0.682728	-1.22569	1.75484	1.68987	1.08059		-312	-0.550829	-0.437102	-0.376776	0.123295	0.145044	0.127275
-311	-3.81251	-0.698708	-1.12989	1.72829	1.71938	1.15004		-311	-0.55012	-0.437722	-0.378687	0.12237	0.144954	0.126255
-310	-3.76838	-0.747258	-1.06851	1.69418	1.71591	1.19632		-310	-0.549362	-0.438336	-0.380577	0.12143	0.144828	0.125254
-309	-3.72281	-0.77749	-1.09393	1.64343	1.68113	1.21353		-309	-0.548553	-0.438935	-0.382476	0.120478	0.144721	0.124254
-308	-3.68958	-0.827328	-1.17205	1.59655	1.60091	1.20328		-308	-0.547699	-0.439529	-0.384349	0.119512	0.144581	0.123277
-307	-3.69074	-0.894958	-1.21426	1.57144	1.48209	1.18682		-307	-0.546796	-0.440105	-0.386234	0.118536	0.144456	0.122301
-306	-3.67644	-0.966088	-1.23415	1.58958	1.36437	1.17116		-306	-0.545854	-0.440677	-0.388088	0.117548	0.144299	0.121353
-305	-3.63702	-1.01843	-1.2527	1.63826	1.27788	1.15072		-305	-0.544865	-0.441226	-0.389956	0.116552	0.144154	0.120405
-304	-3.58621	-1.05088	-1.25852	1.68951	1.2502	1.14709		-304	-0.543841	-0.441774	-0.391789	0.115545	0.14398	0.119489
-303	-3.54306	-1.10801	-1.30702	1.71814	1.24687	1.14931		-303	-0.542774	-0.442297	-0.393639	0.114532	0.143814	0.118574
-302	-3.50672	-1.21539	-1.38459	1.71159	1.22922	1.1615		-302	-0.541677	-0.44282	-0.39545	0.113511	0.143619	0.117693
-301	-3.48318	-1.34973	-1.45702	1.68534	1.19581	1.16517		-301	-0.540539	-0.443315	-0.397278	0.112487	0.143429	0.116815
-300	-3.50417	-1.50214	-1.49181	1.65597	1.17506	1.17125		-300	-0.539378	-0.443812	-0.399064	0.111457	0.143213	0.115973
-299	-3.62598	-1.626	-1.47001	1.62928	1.20103	1.17603		-299	-0.538179	-0.444279	-0.400868	0.110426	0.142998	0.115135
-298	-3.83546	-1.72233	-1.42054	1.59612	1.25888	1.18853		-298	-0.536962	-0.444751	-0.402629	0.109393	0.142758	0.114336
-297	-4.09389	-1.73824	-1.32203	1.58027	1.33961	1.22457		-297	-0.535709	-0.445189	-0.404407	0.108363	0.142515	0.113544
-296	-4.33236	-1.68073	-1.21307	1.59763	1.41875	1.25058		-296	-0.534444	-0.445635	-0.406141	0.107333	0.142251	0.112793
-295	-4.51548	-1.60853	-1.11923	1.6446	1.46994	1.27291		-295	-0.533148	-0.446046	-0.407892	0.106309	0.141978	0.11205
-294	-4.63853	-1.50222	-1.08638	1.69788	1.50632	1.29734		-294	-0.531843	-0.446467	-0.409597	0.105289	0.141687	0.11135
-293	-4.72424	-1.40515	-1.12564	1.74256	1.51108	1.35797		-293	-0.530509	-0.44685	-0.411317	0.104279	0.141384	0.110661
-292	-4.80887	-1.28135	-1.1726	1.79122	1.52289	1.44054		-292	-0.529171	-0.447245	-0.412993	0.103276	0.141064	0.110017
-291	-4.92908	-1.21346	-1.21265	1.82739	1.53925	1.52008		-291	-0.527808	-0.4476	-0.414679	0.102287	0.140729	0.109386
-290	-5.0721	-1.19327	-1.21086	1.84477	1.53759	1.55906		-290	-0.526445	-0.447971	-0.416322	0.101311	0.140379	0.1088
-289	-5.24547	-1.26192	-1.16585	1.85293	1.52132	1.5583		-289	-0.525059	-0.448299	-0.417972	0.10035	0.140009	0.10823
-288	-5.39309	-1.3579	-1.09767	1.84041	1.48905	1.52528		-288	-0.523676	-0.448644	-0.41958	0.0994082	0.139627	0.107706
-287	-5.53357	-1.46869	-0.994598	1.83893	1.44259	1.47867		-287	-0.522275	-0.448945	-0.421191	0.0984857	0.139221	0.1072
-286	-5.63632	-1.56558	-0.847561	1.86212	1.3699	1.43599		-286	-0.520881	-0.449265	-0.42276	0.0975866	0.138804	0.106739
-285	-5.68325	-1.6253	-0.688893	1.90595	1.28938	1.39408		-285	-0.519472	-0.44954	-0.424328	0.0967106	0.13836	0.106298
-284	-5.71472	-1.64069	-0.531044	1.9655	1.2223	1.35494		-284	-0.518073	-0.449834	-0.425857	0.0958635	0.137908	0.105902
-283	-5.72691	-1.61626	-0.438962	2.0191	1.19212	1.31676		-283	-0.516663	-0.450085	-0.427378	0.0950427	0.137426	0.105527
-282	-5.78106	-1.5315	-0.408771	2.0626	1.20244	1.28928		-282	-0.515266	-0.450353	-0.428865	0.0942562	0.136938	0.105197
-281	-5.86974	-1.49162	-0.402431	2.09257	1.26257	1.2518		-281	-0.513863	-0.45058	-0.430338	0.0934992	0.136417	0.104889
-280	-5.97143	-1.50964	-0.423503	2.10235	1.3583	1.2004		-280	-0.512475	-0.450823	-0.43178	0.0927813	0.135893	0.104625
-279	-6.02394	-1.51601	-0.405741	2.12834	1.47977	1.14632		-279	-0.511083	-0.451026	-0.433203	0.0920959	0.135335	0.104384
-278	-6.00912	-1.53283	-0.326309	2.16082	1.57367	1.10707		-278	-0.509709	-0.451244	-0.434599	0.0914541	0.134776	0.104186
-277	-5.95734	-1.51685	-0.214058	2.1896	1.62029	1.09698		-277	-0.508335	-0.451423	-0.43597	0.0908471	0.134182	0.104011
-276	-5.9245	-1.52405	-0.122865	2.22317	1.62905	1.11378		-276	-0.506978	-0.451614	-0.437316	0.0902875	0.133588	0.103876
-275	-5.92143	-1.51717	-0.0658265	2.24757	1.62002	1.12902		-275	-0.505625	-0.45177	-0.438632	0.0897647	0.132958	0.103765
-274	-5.94385	-1.50597	0.0264648	2.26126	1.61897	1.15249		-274	-0.50429	-0.451934	-0.439926	0.089292	0.132332	0.103693
-273	-5.97839	-1.49499	0.146534	2.26319	1.61237	1.15472		-273	-0.502961	-0.452067	-0.441183	0.0888576	0.131669	0.103643
-272	-5.96601	-1.43979	0.267123	2.25765	1.61708	1.15015		-272	-0.501649	-0.452203	-0.442422	0.0884751	0.131012	0.103631
-271	-5.94722	-1.31427	0.3274	2.23867	1.60458	1.15655		-271	-0.500347	-0.452313	-0.443617	0.0881316	0.130319	0.103641
-270	-5.89744	-1.16134	0.362983	2.20351	1.5917	1.15315		-270	-0.499061	-0.452421	-0.444797	0.0878407	0.129634	0.103685
-269	-5.85972	-1.05737	0.33644	2.17099	1.56753	1.12739		-269	-0.497787	-0.452509	-0.445928	0.087589	0.128915	0.10375
-268	-5.88646	-1.0525	0.254487	2.12741	1.54914	1.10482		-268	-0.496529	-0.452589	-0.447047	0.0873891	0.128206	0.103848
-267	-5.93308	-1.1387	0.130372	2.09335	1.53363	1.08376		-267	-0.495287	-0.452656	-0.448112	0.0872278	0.127464	0.103964
-266	-5.99338	-1.28093	-0.00184266	2.06344	1.54189	1.06971		-266	-0.494058	-0.452708	-0.449168	0.0871163	0.126735	0.10411
-265	-6.06443	-1.41181	-0.0772276	2.07378	1.57776	1.03773		-265	-0.492848	-0.452754	-0.450167	0.0870422	0.125974	0.104272
-264	-6.10274	-1.46191	-0.0964017	2.12091	1.63594	1.02978		-264	-0.491651	-0.452778	-0.451159	0.0870149	0.125229	0.104462
-263	-6.11102	-1.44159	-0.0510153	2.18709	1.69376	1.01966		-263	-0.490475	-0.452805	-0.452092	0.0870233	0.124455	0.104666
-262	-6.03687	-1.37078	0.0741031	2.2374	1.72919	1.01276		-262	-0.489311	-0.452802	-0.45302	0.087075	0.123698	0.104894
-261	-5.91889	-1.26767	0.250442	2.23885	1.74459	1.04858		-261	-0.488172	-0.45281	-0.453887	0.0871604	0.122915	0.105136
-260	-5.80663	-1.18979	0.407745	2.18654	1.77565	1.08958		-260	-0.487042	-0.45278	-0.454751	0.0872849	0.122151	0.105396
-259	-5.69533	-1.10827	0.481762	2.10319	1.8229	1.10473		-259	-0.485938	-0.45277	-0.455553	0.0874408	0.121364	0.105669
-258	-5.63528	-1.0464	0.484714	2.03021	1.87765	1.14233		-258	-0.484842	-0.452715	-0.456354	0.087631	0.120597	0.105957
-257	-5.62689	-0.934604	0.440219	1.99133	1.91089	1.21259		-257	-0.483773	-0.452687	-0.457093	0.0878501	0.119812	0.106257
-256	-5.64395	-0.814664	0.345025	1.98905	1.91473	1.27975		-256	-0.48271	-0.452608	-0.457833	0.0880983	0.119049	0.106568
-255	-5.66123	-0.697898	0.188293	2.02687	1.88239	1.30653		-255	-0.481674	-0.452564	-0.458511	0.0883725	0.118271	0.106889
-254	-5.68566	-0.555097	-0.0387577	2.06654	1.85074	1.29857		-254	-0.480642	-0.452462	-0.459192	0.0886706	0.117518	0.107215
-253	-5.68949	-0.419157	-0.29627	2.10884	1.82585	1.25403		-253	-0.479638	-0.452402	-0.459813	0.0889918	0.116754	0.107552
-252	-5.6445	-0.273965	-0.516167	2.14844	1.81553	1.18705		-252	-0.478634	-0.452281	-0.460436	0.0893314	0.116016	0.107889
-251	-5.54516	-0.198506	-0.616476	2.18197	1.81581	1.11809		-251	-0.477659	-0.452207	-0.461002	0.0896909	0.115273	0.108235
-250	-5.37863	-0.182423	-0.574537	2.21385	1.79147	1.06466		-250	-0.476683	-0.452067	-0.461572	0.0900637	0.114558	0.108577
-249	-5.21163	-0.217051	-0.448453	2.25855	1.73839	1.01982		-249	-0.475736	-0.45198	-0.462087	0.0904533	0.113841	0.108928
-248	-5.05855	-0.244803	-0.314432	2.30391	1.66533	0.978079		-248	-0.474786	-0.451826	-0.462606	0.0908513	0.113154	0.109269
-247	-4.89463	-0.293546	-0.225214	2.33877	1.59353	0.930577		-247	-0.473864	-0.451728	-0.463074	0.0912632	0.112471	0.109618
-246	-4.75802	-0.311617	-0.159578	2.37471	1.55134	0.888646		-246	-0.472938	-0.451561	-0.463544	0.0916793	0.111818	0.109952
-245	-4.65444	-0.328255	-0.104732	2.38192	1.51973	0.869674		-245	-0.47204	-0.451453	-0.463969	0.0921067	0.111173	0.110294
-244	-4.56013	-0.316908	-0.0177533	2.37103	1.49275	0.864359		-244	-0.471135	-0.451276	-0.464395	0.0925349	0.11056	0.110616
-243	-4.45025	-0.295731	0.00359959	2.34147	1.47031	0.887524		-243	-0.470256	-0.451156	-0.464781	0.092972	0.10996	0.110945
-242	-4.35596	-0.252316	0.0219798	2.29927	1.45997	0.942285		-242	-0.46937	-0.450969	-0.465167	0.0934073	0.109392	0.111251
-241	-4.24585	-0.219803	-0.00606693	2.23885	1.47703	1.03684		-241	-0.468509	-0.450838	-0.465518	0.0938497	0.108842	0.111562
-240	-4.14306	-0.171408	-0.0260296	2.17489	1.51431	1.16194		-240	-0.467638	-0.450641	-0.465866	0.0942885	0.108324	0.111846
-239	-4.11398	-0.175063	-0.0110808	2.12255	1.52723	1.27159		-239	-0.46679	-0.450497	-0.466187	0.0947328	0.107829	0.112136
-238	-4.12535	-0.225488	0.0393429	2.09845	1.4938	1.33072		-238	-0.465932	-0.450292	-0.466504	0.0951724	0.107367	0.112394
-237	-4.18479	-0.334888	0.0700874	2.10675	1.41985	1.32246		-237	-0.465094	-0.450132	-0.466799	0.0956162	0.106932	0.112657
-236	-4.22272	-0.43346	0.0315507	2.13019	1.33594	1.24912		-236	-0.464246	-0.449918	-0.467088	0.0960547	0.106529	0.112886
[truncated: 235 more rows]

## Sheet: FIG5
a-c	a(MonkeyG)				c(MonkeyB)				b(MonkeyF)					d
Frequency(Hz)	Short	Medium	Long	Conv	Short	Medium	Long	Conv	Short	Medium	Long	Conv			Mean
2.92969	-0.382164	-0.259428	-0.303067	-0.300466	-0.228002	-0.124432	-0.130139	-0.141975	-0.0615997	0.0444567	0.0327687	0.0150744			Short	Medium	Long	Conv
3.41797	-0.315565	-0.19243	-0.225288	-0.233609	-0.107134	-0.000354164	0.00708729	-0.0278723	0.0577748	0.174816	0.169632	0.160569		MonkeyG	-0.253077	0.160034	0.221826	0.0219214
3.90625	-0.232164	-0.113768	-0.131482	-0.147353	0.0106104	0.115126	0.137072	0.0804329	0.200707	0.324332	0.339734	0.332939		MonkeyB	-0.110223	0.0233284	0.128914	-0.0104193
4.39453	-0.142603	-0.0330613	-0.0349319	-0.0539796	0.0941337	0.194111	0.224483	0.156326	0.347909	0.469118	0.52184	0.502429		MonkeyF	0.435853	0.614879	0.811682	0.626771
4.88281	-0.0656144	0.0351726	0.0442893	0.0255787	0.136983	0.234381	0.264179	0.198021	0.473694	0.586414	0.685917	0.638498
5.37109	-0.0160943	0.0828601	0.0948175	0.0801006	0.150547	0.248639	0.270823	0.216215	0.554723	0.663937	0.810957	0.72653			95%CI
5.85938	0.0033971	0.114875	0.12602	0.112847	0.148321	0.249024	0.26206	0.220305	0.578795	0.701072	0.890209	0.76893			Short	Medium	Long	Conv
6.34766	-0.00183096	0.141505	0.156147	0.129673	0.143542	0.245571	0.255778	0.218541	0.550254	0.701499	0.918048	0.77145		MonkeyG	0.061055	0.149259	0.116201	0.113042
6.83594	-0.0215881	0.170883	0.198405	0.13568	0.144122	0.245741	0.264164	0.215508	0.490402	0.670183	0.898221	0.742043		MonkeyB	0.0764486	0.088195	0.0787573	0.0691144
7.32422	-0.0483683	0.201087	0.252854	0.135806	0.145181	0.244899	0.284288	0.205701	0.426144	0.623672	0.85455	0.6958		MonkeyF	0.151452	0.118895	0.186161	0.184503
7.8125	-0.0816589	0.221791	0.304104	0.126996	0.137692	0.232724	0.301527	0.185396	0.37934	0.586601	0.814155	0.647145
8.30078	-0.122828	0.22512	0.332116	0.104369	0.118624	0.210084	0.307825	0.163488	0.364039	0.571752	0.787856	0.602285
8.78906	-0.168129	0.218572	0.334104	0.0723153	0.0895583	0.185919	0.304688	0.149228	0.382481	0.575439	0.770095	0.560227
9.27734	-0.211704	0.214669	0.325161	0.0403037	0.0542907	0.165474	0.291584	0.142311	0.423799	0.588446	0.746141	0.518287
9.76562	-0.248503	0.21715	0.31903	0.0152899	0.0172044	0.146261	0.267066	0.13258	0.470364	0.601441	0.704392	0.476932
10.2539	-0.274288	0.21971	0.316737	-0.000256005	-0.0184672	0.121569	0.233792	0.109374	0.507341	0.606083	0.645148	0.439999
10.7422	-0.289297	0.213833	0.311209	-0.00815198	-0.0498471	0.0872379	0.199442	0.0711468	0.529426	0.597138	0.576953	0.408878
11.2305	-0.298414	0.198691	0.296389	-0.0114175	-0.074029	0.0460308	0.171229	0.0259514	0.540458	0.574424	0.510462	0.381579
11.7188	-0.305135	0.179124	0.268708	-0.0114455	-0.0914843	0.00672163	0.151992	-0.0156048	0.542318	0.539822	0.449246	0.35204
12.207	-0.30875	0.158362	0.22649	-0.00863528	-0.106381	-0.0234589	0.139921	-0.0472965	0.526547	0.493643	0.387565	0.311263
12.6953	-0.30682	0.138309	0.173926	-0.00185431	-0.122971	-0.0433542	0.130236	-0.0663761	0.486334	0.44083	0.324408	0.257891
13.1836	-0.296881	0.117408	0.118906	0.0100453	-0.142235	-0.0560604	0.117036	-0.0715093	0.427819	0.390227	0.267658	0.202067
13.6719	-0.27558	0.0894802	0.0675282	0.0257364	-0.161343	-0.0650085	0.098189	-0.0646965	0.361164	0.343478	0.224626	0.155539
14.1602	-0.24046	0.0492584	0.0239768	0.0392921	-0.177179	-0.0714468	0.0780196	-0.0522572	0.29514	0.298065	0.197603	0.126181
14.6484	-0.196286	0.000789921	-0.00872082	0.0413089	-0.189562	-0.0745385	0.062365	-0.0416046	0.236385	0.254241	0.180326	0.115314
15.1367	-0.153555	-0.0434454	-0.0307201	0.0274517	-0.198603	-0.0729711	0.0530952	-0.0381309	0.18461	0.214802	0.162722	0.115827
15.625	-0.119738	-0.0715897	-0.0443468	0.00237372	-0.202997	-0.0666071	0.0487497	-0.0427321	0.136874	0.181804	0.14107	0.117283
16.1133	-0.0969512	-0.0786395	-0.0509511	-0.0256932	-0.201958	-0.0572462	0.0476714	-0.0526498	0.0934155	0.153099	0.11478	0.112316
16.6016	-0.0831167	-0.0671435	-0.0504089	-0.0473449	-0.196516	-0.0460264	0.0485983	-0.0634499	0.0574059	0.125244	0.0838255	0.101044
17.0898	-0.0743991	-0.0448328	-0.0427151	-0.0534802	-0.188802	-0.0309335	0.0509882	-0.0703166	0.0323708	0.0978854	0.0494521	0.0875177
17.5781	-0.0681883	-0.0222119	-0.0315256	-0.0421708	-0.180674	-0.00988335	0.0538383	-0.0733659	0.0191838	0.0736142	0.0149813	0.0735141
18.0664	-0.0637673	-0.00997292	-0.0242663	-0.0218802	-0.17163	0.0168726	0.0569822	-0.0763859	0.0155677	0.0560704	-0.0139533	0.0588713
18.5547	-0.0601882	-0.0106624	-0.0233107	-0.00166782	-0.161218	0.0455841	0.06074	-0.0813831	0.0184268	0.0481946	-0.0320083	0.0445235
19.043	-0.0558387	-0.0152801	-0.0231849	0.0157262	-0.150196	0.068157	0.0618481	-0.0890403	0.0255156	0.0490194	-0.0376951	0.0308869
19.5312	-0.0508099	-0.0134174	-0.018905	0.0281423	-0.138945	0.0775059	0.0580391	-0.0973438	0.0342128	0.0541569	-0.033319	0.0191427
20.0195	-0.0475804	-0.00113499	-0.00980255	0.031819	-0.127751	0.0753997	0.0529193	-0.1014	0.0421533	0.0597346	-0.0253469	0.0126165
20.5078	-0.0488766	0.0186989	0.000908223	0.0276938	-0.117389	0.0671113	0.0511987	-0.0972931	0.0469755	0.0634661	-0.0212779	0.0104267
20.9961	-0.055531	0.0400355	0.00881083	0.019181	-0.107967	0.0551486	0.0552778	-0.0832199	0.0480103	0.0640106	-0.0221808	0.00958103
21.4844	-0.0671136	0.0589968	0.0132575	0.00875413	-0.0982244	0.0426979	0.0661929	-0.0615782	0.0479819	0.0613885	-0.0223339	0.00841854
21.9727	-0.0840956	0.0721194	0.0155302	-0.00409861	-0.085925	0.0348624	0.0823919	-0.0397715	0.0515011	0.0574157	-0.0152343	0.00776982
22.4609	-0.104239	0.0760168	0.0178932	-0.0207528	-0.0721703	0.0339406	0.0977137	-0.0221847	0.0616794	0.0551633	0.00112275	0.0111336
22.9492	-0.122536	0.0706488	0.0229579	-0.0402125	-0.0627898	0.0377855	0.103219	-0.0082526	0.0775769	0.0561584	0.0237804	0.0196873
23.4375	-0.133103	0.0589092	0.0303235	-0.0596901	-0.0634551	0.0408333	0.0938638	0.00232136	0.0944651	0.0591469	0.0478251	0.0289522
23.9258	-0.132059	0.0454459	0.0353013	-0.0751074	-0.0732368	0.0383785	0.0739578	0.00862137	0.108369	0.0621776	0.0684869	0.0334002
24.4141	-0.120675	0.0330241	0.0319973	-0.0838287	-0.0861591	0.030455	0.0512389	0.011997	0.118283	0.0649232	0.0812036	0.0327023
24.9023	-0.10388	0.023068	0.0203241	-0.0871927	-0.0957	0.0190433	0.0289662	0.0137623	0.122294	0.0663004	0.0813979	0.0300851
25.3906	-0.0888664	0.0155119	0.00723376	-0.0864362	-0.0978834	0.00515834	0.00640278	0.0117175	0.115993	0.0629464	0.067629	0.0263976
25.8789	-0.0798719	0.00635655	0.0016562	-0.0792466	-0.0917522	-0.0092149	-0.0172312	0.00188769	0.0970062	0.0536314	0.0460858	0.0193833
26.3672	-0.0741148	-0.0063299	0.00561243	-0.0642228	-0.0783472	-0.0204027	-0.0392111	-0.0161159	0.0670318	0.0409507	0.027405	0.00815542
26.8555	-0.0692143	-0.0170779	0.0121433	-0.0429108	-0.0604314	-0.0261989	-0.0543519	-0.0355173	0.0315643	0.030177	0.0192932	-0.00329944
27.3438	-0.064968	-0.022976	0.0148506	-0.0162063	-0.0400811	-0.0268449	-0.0596428	-0.0463238	-0.000196132	0.0257389	0.0225689	-0.00814311
27.832	-0.0604682	-0.028889	0.0143616	0.0146033	-0.017115	-0.0229887	-0.0559071	-0.042625	-0.0183834	0.0260078	0.0342475	-0.00198508
28.3203	-0.0559633	-0.0388031	0.0128577	0.0421029	0.00850969	-0.0153443	-0.0470258	-0.0265583	-0.018579	0.0259898	0.0513449	0.0148262
28.8086	-0.0523505	-0.0504612	0.00879471	0.0535574	0.0338405	-0.00536653	-0.0376941	-0.00757617	-0.00433152	0.0237026	0.0703087	0.0375135
29.2969	-0.0473792	-0.059985	0.00242526	0.0455469	0.0551235	0.00490446	-0.030383	0.00255448	0.0151042	0.0238982	0.0878348	0.0587897
29.7852	-0.0379656	-0.0651633	-0.00426015	0.0258745	0.0708456	0.0123057	-0.0261292	-0.00161403	0.0301187	0.0336348	0.10265	0.0752715
30.2734	-0.0232417	-0.0647361	-0.0121863	0.00368493	0.0796828	0.0141267	-0.025731	-0.0149837	0.0338808	0.0518312	0.111458	0.0875137
30.7617	-0.00404117	-0.0589108	-0.0185636	-0.0148722	0.0814676	0.0105188	-0.0280425	-0.0290039	0.0258754	0.0682778	0.109242	0.0952168
31.25	0.0149749	-0.0495526	-0.0170244	-0.0287235	0.0792073	0.00304231	-0.0296262	-0.0382814	0.0142294	0.0730448	0.0966582	0.0978558
31.7383	0.0253559	-0.0392932	-0.004297	-0.0379816	0.0778558	-0.00605175	-0.0267383	-0.0408867	0.00851629	0.065113	0.0801773	0.0943357
32.2266	0.0226067	-0.0305716	0.0183184	-0.0394729	0.0803974	-0.0134541	-0.0186015	-0.0364696	0.0104469	0.0507868	0.0680737	0.0854958
32.7148	0.0120051	-0.0214974	0.0451449	-0.0291707	0.0851117	-0.0158714	-0.00885366	-0.0250511	0.014266	0.0368861	0.0649715	0.0762449
33.2031	0.00232755	-0.00662432	0.0684921	-0.00807432	0.0882663	-0.0123111	-0.00170184	-0.00790662	0.0141257	0.029637	0.0684884	0.0722495
33.6914	-0.000955221	0.0150752	0.0826295	0.0169724	0.0876702	-0.00470768	0.000263918	0.00969031	0.0091472	0.0337454	0.0737192	0.0755222
34.1797	0.0016656	0.0369652	0.0841944	0.0373879	0.0816514	0.00426766	-0.00443323	0.0217035	0.00287997	0.048253	0.0780588	0.0824584
34.668	0.00183822	0.0495968	0.0715645	0.0471817	0.0707508	0.0141453	-0.0127589	0.0273905	-0.00119907	0.0672771	0.0806158	0.0868989
35.1562	-0.0074973	0.0490436	0.0482611	0.0459028	0.0576237	0.0258068	-0.0188603	0.0307474	-0.00276579	0.0843537	0.0804883	0.0843422
35.6445	-0.024012	0.0428681	0.0214278	0.0396219	0.0448103	0.0398323	-0.0196111	0.0363873	-0.00405358	0.0947099	0.0762574	0.0747842
36.1328	-0.044007	0.0416516	-0.0021519	0.0340952	0.0346228	0.0544716	-0.0148921	0.045921	-0.00694619	0.0979269	0.067237	0.0640467
36.6211	-0.0614292	0.0483817	-0.015142	0.0311061	0.0290549	0.0637068	-0.00645862	0.0568735	-0.0101035	0.0993081	0.0551484	0.0596475
37.1094	-0.0695321	0.0586825	-0.0149707	0.0314287	0.0278801	0.0600652	0.00223446	0.0651678	-0.00966012	0.104932	0.0439208	0.0652927
37.5977	-0.0663111	0.0676585	-0.00457792	0.0361286	0.0271677	0.0414369	0.00778256	0.0682476	-0.00204157	0.115955	0.0364068	0.0794827
38.0859	-0.0532948	0.073631	0.0116338	0.0446917	0.0219423	0.0146731	0.00961177	0.0658558	0.0146271	0.128037	0.0329881	0.0968198
38.5742	-0.0331893	0.0789458	0.0303576	0.0558168	0.00980129	-0.0090656	0.00987021	0.0582868	0.0392012	0.134831	0.0346061	0.111151
39.0625	-0.00984437	0.0848405	0.0478954	0.0682522	-0.00602379	-0.0213585	0.0113978	0.0467477	0.0662769	0.133048	0.0418485	0.117863
39.5508	0.0120687	0.0845403	0.0583759	0.0787312	-0.0161136	-0.0196674	0.0155223	0.0361648	0.0882274	0.124611	0.0509746	0.114581
40.0391	0.0277465	0.0705104	0.0563388	0.0821411	-0.0117267	-0.00737469	0.0204971	0.0318883	0.0998498	0.112184	0.0561358	0.100952

## Sheet: FIG6
a				b				c				d
site#	Reward effect	Interval effect		Frequency(Hz)	Rew x 1	Rew x 2		Frequency bin#	L-S	Rx1-Rx2		rs	Counts
1	0.180776	0.16478		4.88281	0.411106	0.0708757		1	0.181521	0.341456		-0.9	0
2	0.20709	0.293035		5.37109	0.359393	0.0184475		2	0.161251	0.333447		-0.7	1
3	0.215619	0.141654		5.85938	0.270765	-0.0551839		3	0.116074	0.32112		-0.5	2
4	0.057336	0.213012		6.34766	0.193338	-0.123525		4	0.152566	0.291392		-0.3	3
5	0.430161	0.153695		6.83594	0.150936	-0.171308		5	0.275896	0.212042		-0.1	1
6	-0.152161	0.670243		7.32422	0.135131	-0.189123		6	0.233716	0.11481		0.1	2
7	0.248036	0.460988		7.8125	0.134049	-0.18029		7	0.156766	0.344157		0.3	1
8	0.428852	0.0852874		8.30078	0.136132	-0.156489		8	0.175948	0.184881		0.5	2
9	0.120638	0.583447		8.78906	0.134053	-0.133165		9	0.129935	0.214655		0.7	1
10	0.427883	0.225278		9.27734	0.123109	-0.120695		10	0.0546775	0.184173		0.9	1
11	0.290748	0.169443		9.76562	0.0954844	-0.120457
12	0.195274	0.701848		10.2539	0.0470158	-0.129362
13	0.16279	0.896288		10.7422	-0.015606	-0.144
14	-0.325014	0.238358		11.2305	-0.0777414	-0.164809
				11.7188	-0.115546	-0.191053
				12.207	-0.111606	-0.219895
				12.6953	-0.0672897	-0.242084
				13.1836	0.00424029	-0.25363
				13.6719	0.0828792	-0.258622
				14.1602	0.138761	-0.25897
				14.6484	0.144632	-0.250806
				15.1367	0.107863	-0.220384
				15.625	0.070225	-0.181053
				16.1133	0.0460141	-0.16075
				16.6016	0.0253826	-0.156273
				17.0898	0.00527306	-0.155251
				17.5781	-0.00864833	-0.158778
				18.0664	-0.0121544	-0.171086
				18.5547	0.000964327	-0.184323
				19.043	0.0271492	-0.188511
				19.5312	0.057965	-0.177719
				20.0195	0.0754683	-0.166111
				20.5078	0.0620647	-0.16843
				20.9961	0.0286433	-0.183487
				21.4844	-0.0038806	-0.204151
				21.9727	-0.0269619	-0.223095
				22.4609	-0.0388524	-0.236826
				22.9492	-0.0369222	-0.24674
				23.4375	-0.0171466	-0.251843
				23.9258	0.0168683	-0.24033
				24.4141	0.0483815	-0.201582
				24.9023	0.0598694	-0.150358
				25.3906	0.0475326	-0.107681
